# Supplementary material for: Genome and transcriptome analysis of surfactin biosynthesis in Bacillus amyloliquefaciens MT45
Source: Sci Rep. 2017 Jan 23;7:40976. doi: 10.1038/srep40976 (PMC5256033; doi:10.1038/srep40976)
Supplement: Supplementary Dataset 1 [file srep40976-s2.xls]

## Sheet: Sheet1
Dataset 1 Expression of unique genes in DSM7T
Gene ID	KO number	Predicted Function	FPKM
			12h	24h	36h
BAMF_0092		hypothetical protein	0	0	0
BAMF_0129	K02954	ribosomal protein S14	0	0	0
BAMF_0182		hypothetical protein	0	0	0
BAMF_0183		hypothetical protein	41.0887	65.0867	82.8151
BAMF_0184		membrane protein, putative RBAM_002340	105.64	137.821	237.853
BAMF_0185		Fur-regulated basic protein, acts as RNA chaperone for fsrA, response to iron limitation	30.6571	76.1307	200.747
BAMF_0186		similar to cation efflux system	26.496	23.0562	28.0709
BAMF_0208		conserved hypothetical protein	0	0	0
BAMF_0222	K01425	glutaminase, low affinity for glutamine	0	0	0
BAMF_0223	K01425	glutaminase fragment	0	0	0
BAMF_0224		glutaminase fragment	0	0	0
BAMF_0229		ISBma2, transposase fragment	0	0	0
BAMF_0243	K18939	HTH-type transcriptional regulator lmrA	0	0	0
BAMF_0244	K01046	lipase fragment	0	0	0
BAMF_0245	K01046	lipase fragment	0	0	0
BAMF_0246	K01046	lipase fragment	0	0	0
BAMF_0250		Uncharacterized protein ycdB	37.6299	36.6852	54.5753
BAMF_0262		similar to tellurium resistance protein	242.498	274.805	254.86
BAMF_0274		Uncharacterized protein ycgA fragment	0	0	0
BAMF_0279		putative transcriptional regulator	53.7665	61.3315	42.1923
BAMF_0280		hypothetical protein	30.5627	55.2142	42.3756
BAMF_0281		putative amino acid efflux protein ycgF fragment	0	0	0
BAMF_0282		putative amino acid efflux protein ycgF fragment	0	0	0
BAMF_0288	K08194	galactarate/glucarate transporter in (proton symport)	0	0	0
BAMF_0289	K03535	galactarate/glucarate transporter in (proton symport) fragment	0	0	0
BAMF_0325		nonoxidative vanillate/4-hydroxybenzoate decarboxylase subunit	0	0	0
BAMF_0370		hypothetical protein	0	0	0
BAMF_0393		hypothetical protein	0	0	0
BAMF_0400	K00158	putative enzyme with pyruvate as substrate	108.339	15.0721	9.27603
BAMF_0402		Uncharacterized metalloprotease xlyB1 fragment	11.1804	5.87885	10.0273
BAMF_0405		hypothetical protein	0	0	0
BAMF_0429		Fur-regulated basic protein, acts as RNA chaperone	0	0	0
BAMF_0446	K17752	switch protein/serine-threonine kinase; controlsthe activity of the piezosome (stressosome)	256.499	310.374	252.549
BAMF_0453		hypothetical protein RBAM_005100	0	0	0
BAMF_0455		Terpinolene synthase, chloroplastic Aggteo; Flags: Precursor	759.418	818.711	630.474
BAMF_0459		hypothetical protein yddJ	0	0	0
BAMF_0465		putative sporulation hydrolase cotR	0	0	0
BAMF_0466		putative sporulation hydrolase cotR	0	0	0
BAMF_0472		putative dioxygenase; cupin family	17.9285	16.4981	30.4193
BAMF_0476	K06941	florfenicol/chloramphenicol resistance like protein	8.89693	11.826	18.6178
BAMF_0477		putative integral inner membrane protein	35.515	29.1802	60.3841
BAMF_0487	K00375	similar to transcriptional regulator (GntR family)	19.9826	22.9217	26.0619
BAMF_0493	K11625	putative proton metabolite efflux transporter	1.39114	2.56035	1.4555
BAMF_0510		Uncharacterized UDP-glucosyltransferase yjiC	0	0	0
BAMF_0511		YdhE	0	0	0
BAMF_0542		hypothetical protein	147.964	225.111	268.399
BAMF_0543		hypothetical protein	216.618	299.235	420.102
BAMF_0545		phage antirepressor	44.1321	54.6635	71.9847
BAMF_0550		putative nuclease; skin element	0	0	0
BAMF_0551		putative nuclease; skin element	0	0	0
BAMF_0555		hypothetical protein; skin element	0	0	0
BAMF_0556		phage hypothetical protein bthur0004_62350	21.991	17.8714	22.7103
BAMF_0558		hypothetical protein	0	0	0
BAMF_0560		hypothetical protein	4.53952	11.1398	3.16636
BAMF_0561		hypothetical protein	0.507127	0.934002	1.06215
BAMF_0562	K00558	C-5 cytosine-specific DNA methylase	12.6839	14.5252	10.2238
BAMF_0563		hypothetical protein	6.78808	6.61442	10.8628
BAMF_0564		hypothetical protein	10.1344	15.8742	9.92695
BAMF_0565		hypothetical protein	4.98972	5.24767	8.20409
BAMF_0568		hypothetical protein	10.4698	11.011	13.5627
BAMF_0569		hypothetical protein RBAM_012070	10.1871	9.99949	9.9485
BAMF_0570		hypothetical protein	16.172	7.44043	18.3309
BAMF_0576		phage related protein	15.1216	8.24633	1.1725
BAMF_0577		yqaS; similar to phage-related terminase small subunit	10.268	4.40934	1.07446
BAMF_0581		hypothetical protein	25.8752	26.4566	23.0621
BAMF_0590		phage related protein p107SPP1	0	0	0
BAMF_0595		structural protein	11.9747	4.24398	2.11639
BAMF_0596		hypothetical protein	14.8242	0.826981	5.64008
BAMF_0597		hypothetical protein SPP1p048	0	0	0
BAMF_0601	K01447	N-acetylmuramoyl-L-alanine amidase; bacteriophage PBSX protein	25.4226	9.55385	4.73501
BAMF_0602		hypothetical protein	2008.56	3472.11	6067.43
BAMF_0603		Uncharacterized protein fadG	148.844	36.0396	38.2531
BAMF_0633		hypothetical protein yebD	0	0	0
BAMF_0668	K03215	RNA methyltransferase, TrmA family	67.2717	101.85	81.2003
BAMF_0669	K09384	Uncharacterized protein YPL245W	19.9396	20.4827	31.4677
BAMF_0670	K01990	Methionine import ATP-binding protein metN	3.25475	2.74548	3.40533
BAMF_0671		putative transport permease yfiN	3.98756	2.71805	4.01773
BAMF_0672		putative DNA binding protein fragment	0	0	0
BAMF_0673		putative DNA binding protein fragment	45.5973	83.415	90.8192
BAMF_0674		putative DNA binding protein fragment	50.7676	81.3796	97.6696
BAMF_0675		putative DNA binding protein YeeF fragment	27.4818	62.4457	76.9731
BAMF_0676		Bacillus transposase YokI	17.144	40.3357	73.9706
BAMF_0689		conserved hypothetical protein	0	0	0
BAMF_0713	K07119	similar to quinone oxidoreductase	0	0	0
BAMF_0714	K07119	quinone oxidoreductase	0	0	0
BAMF_0720		GXT repeat-containing collagen-like protein	0	0	0
BAMF_0730		putative metal-dependent hydrolase	0	0	0
BAMF_0734		conserved hypothetical protein	0	0	0
BAMF_0735		hypothetical protein yflI	0	0	0
BAMF_0745	K02818	PTS system, trehalose-specific enzyme II, BC component	0	0	0
BAMF_0766		possible thioredoxin	0	0	0
BAMF_0767		hypothetical protein yfkA1	0	0	0
BAMF_0770		similar to 3-hydroxyisobutyrate dehydrogenase	0	0	0
BAMF_0771		putative beta-hydroxyacid dehydrogenase	0	0	0
BAMF_0776	K14645	subtilisin-type proteinase	248.087	597.258	1589.16
BAMF_0777	K18104	Lipid A export ATP-binding/permease protein msbA	55.9218	158.926	307.843
BAMF_0778		Ribosomal protein S6 kinase alpha-6 S6K-alpha 6;S6K-alpha 6-like	31.8211	96.2343	171.631
BAMF_0795	K02301	heme O synthase (minor enzyme) fragment	0	0	0
BAMF_0796	K02301	protoheme IX farnesyltransferase fragment	0	0	0
BAMF_0808		hypothetical protein	0	0	0
BAMF_0818		resistance to SdpC	0	0	0
BAMF_0819		hypothetical protein yfhM1	0	0	0
BAMF_0820		similar to epoxide hydrolase	0	0	0
BAMF_0821		AB hydrolase superfamily protein yfhM	0	0	0
BAMF_0825		Tyrosine recombinase xerC	374.841	664.598	1040.99
BAMF_0826		hypothetical protein	334.708	749.666	1204.62
BAMF_0827		Uncharacterized HTH-type transcriptional regulator yobD	659.563	1347.74	2073.85
BAMF_0828		Uncharacterized HTH-type transcriptional regulator MJ1545	186.018	137.417	177.795
BAMF_0829		hypothetical protein	0	0	0
BAMF_0830		Uncharacterized protein yqaH	138.092	78.526	53.7625
BAMF_0831	K07741	putative DNA-binding protein anti-repressor; phage SPbeta	58.4985	40.7874	28.41
BAMF_0832		hypothetical protein	60.1001	29.8343	28.4814
BAMF_0833		hypothetical protein	113.949	110.99	122.527
BAMF_0834		Replication protein O	76.0543	66.4495	62.2614
BAMF_0835		hypothetical protein	26.4549	30.0137	27.3006
BAMF_0836	K02314	Replicative DNA helicase	92.3835	85.6412	87.5961
BAMF_0837		hypothetical protein RBAM_026690	86.2508	61.4843	53.3845
BAMF_0838		hypothetical protein	37.451	20.8871	27.3104
BAMF_0839		hypothetical protein RBAM_026680	112.641	68.7086	92.9381
BAMF_0840	K03088	Positive control factor Xpf	51.9008	31.8403	29.9067
BAMF_0841		Uncharacterized 14.9 kDa protein in rep-hol intergenic region	425.978	661.23	1171.88
BAMF_0842		hypothetical protein	256.665	393.011	513.81
BAMF_0843		hypothetical protein	59.3417	101.345	135.739
BAMF_0844		hypothetical protein	233.725	500.075	1009.52
BAMF_0845		P27 family phage terminase small subunit	2.30002	0.529268	1.8051
BAMF_0846		Phage terminase-like protein, large subunit	2.38378	2.26018	2.26744
BAMF_0847		Phage portal protein GP3	3.28469	1.36506	1.77378
BAMF_0848		ATP-dependent Clp protease proteolytic subunit Endopeptidase Clp	0.715774	0	0.374616
BAMF_0849		Phage major capsid protein	3.11099	0.987249	2.24481
BAMF_0850		Phage head-tail adaptor	0.391871	0.721729	0.820749
BAMF_0851		Phage head-tail joining protein	1.50774	0.555176	0
BAMF_0852		hypothetical protein	0.995051	0	0
BAMF_0853		major tail protein	2.91985	1.24007	0.470221
BAMF_0854		hypothetical protein	3.62719	1.48321	0
BAMF_0855		hypothetical protein	0	0	0
BAMF_0856		Phage tail tape measure protein	3.43834	1.32354	2.06919
BAMF_0857		phage sipho_tail superfamily	0.924116	0.283536	0
BAMF_0858		phage minor structural protein	2.01625	1.85547	1.40636
BAMF_0859		phage related protein	0.418503	0	1.75226
BAMF_0860		Lj928 prophage protein RBAM_026730	0	0	0
BAMF_0861		Phage infection protein	3.71939	2.03511	1.89327
BAMF_0862		phage-like protein	0.384873	2.12584	0
BAMF_0863		phage related protein	1.59699	1.9593	2.22818
BAMF_0864		SPBc2 prophage-derived protein bhlA	2.39586	0	0
BAMF_0865		bacteriophage PBSX holin	0.484335	0	0
BAMF_0866	K01447	bacteriophage SPbeta N-acetylmuramoyl-L-alanine amidase	2.01103	0.411149	0
BAMF_0867		hypothetical protein	80.1092	218.771	598.582
BAMF_0868		hypothetical protein	1117.99	2427.02	5833.68
BAMF_0869	K06369	Bacillus phage phi105	0	0	0
BAMF_0870	K06369	phage related protein phi105_30	0	0	0
BAMF_0884	K04763	Tyrosine recombinase xerD	75.8736	84.0831	120.702
BAMF_0885		hypothetical protein	0.862377	0.529268	0
BAMF_0886		hypothetical protein	0	1.46948	0
BAMF_0887		hypothetical protein	0.384873	0	0
BAMF_0888		hypothetical protein	0.52568	0	0
BAMF_0889		hypothetical protein	0	0	0
BAMF_0890		hypothetical protein	0.874951	1.84049	0.784826
BAMF_0891		DNA replication protein, putative	0.663468	0	0
BAMF_0892		Uncharacterized protein yodN	0.244919	0	0
BAMF_0893		hypothetical protein	1.55867	1.27504	0.36258
BAMF_0894		Replicative DNA helicase	13.6331	15.5328	18.2429
BAMF_0895		DNA primase	104.955	145.592	145.424
BAMF_0896		transcriptional regulator, XRE family	0	0	0
BAMF_0897		hypothetical protein	115.073	149.297	198.309
BAMF_0898		hypothetical protein	21.3176	36.5284	64.0939
BAMF_0899		hypothetical protein	0.249166	0.917361	0.521864
BAMF_0900		hypothetical protein	1.34242	1.23535	0.702267
BAMF_0901		hypothetical protein	0.297281	0	0
BAMF_0902		hypothetical protein	1.02436	0.942694	0.643147
BAMF_0903		hypothetical protein	0	0	0
BAMF_0904	K02335	DNA polymerase I-3'-5' exonuclease and polymerase domains	1.1319	0.624918	1.18427
BAMF_0905		hypothetical protein	1.30663	0	0
BAMF_0906		hypothetical protein	0.855122	0.449585	0
BAMF_0907		hypothetical protein	0.410531	0.756097	0
BAMF_0908		hypothetical protein	0.229286	1.26646	0.480226
BAMF_0909		hypothetical protein	0.712817	0.656117	0
BAMF_0910		hypothetical protein	0.52568	0.968173	0
BAMF_0911	K03647	ribonucleotide reductase stimulatory protein	0.362233	1.33364	0
BAMF_0912	K00525	ribonucleoside-diphosphate reductase alpha chain	0.326708	0.601149	0.683646
BAMF_0913		probable intron-encoded endonuclease bI1	1.06046	0.975794	1.47936
BAMF_0914	K00525	ribonucleoside-diphosphate reductase alpha chain	1.00808	1.64927	0.703286
BAMF_0915	K00526	ribonucleoside-diphosphate reductase, beta subunit	1.83206	0.778084	1.47466
BAMF_0916	K01520	deoxyuridine 5'-triphosphate nucleotidohydrolase	0	0	0
BAMF_0917	K03465	thy1 protein	0.929342	0.342199	0.389148
BAMF_0918		SPBc2 prophage-derived uncharacterized protein yorM Flags: Precursor	0.228073	0	0
BAMF_0919		hypothetical protein	0.840105	2.06158	0.293125
BAMF_0920		Dephospho-CoA kinase Dephosphocoenzyme A kinase	0.225685	0.415656	0
BAMF_0921	K00558	DNA (cytosine-5-)-methyltransferase	0.741666	0.195062	0.221824
BAMF_0922		hypothetical protein	188.121	168.74	135.721
BAMF_0923		RNA polymerase sigma factor sigK Sigma-K factor	0.995051	0.610694	0
BAMF_0924		hypothetical protein	1.05829	0.487056	0
BAMF_0925		hypothetical protein	1.93822	0.297342	1.35193
BAMF_0926	K10747	bacteriophage SPbeta DNA ligase	26.7344	62.3833	68.5988
BAMF_0927		hypothetical protein	129.376	166.016	188.761
BAMF_0928		conserved hypothetical protein; phage SPbeta	62.5315	82.016	64.675
BAMF_0929		Uncharacterized protein yqgA	2.65828	0.543769	1.23618
BAMF_0930		hypothetical protein	5.1493	0	0
BAMF_0931		hypothetical protein	0	0	0
BAMF_0932		hypothetical protein	113.694	129.879	152.361
BAMF_0933		hypothetical protein	624.648	1445.28	1804.19
BAMF_0934		Uncharacterized 10.3 kDa protein in GP2-GP6 intergenic region ORF 5	16.5161	7.59955	3.84005
BAMF_0935		hypothetical protein	0	0	0
BAMF_0936		hypothetical protein	8.89184	10.6375	8.37333
BAMF_0937		Tyrosine recombinase xerD	27.1006	34.2639	44.3823
BAMF_0938		phage uncharacterized protein	6.26605	4.07024	1.54259
BAMF_0939		phage protein	3.59378	0.551321	1.25335
BAMF_0940		putative prophage LambdaCh01, portal protein, SPP1 family	3.48808	1.16722	0.331769
BAMF_0941		hypothetical protein	2.19548	0.865795	0.3283
BAMF_0942		Chaperone protein clpB Heat shock protein F84.1	1.73263	2.12584	0
BAMF_0943		phage protein	4.68754	2.15671	1.71666
BAMF_0944		hypothetical protein SPP1p022	1.2148	1.11817	1.27158
BAMF_0945		hypothetical protein	0	0	0
BAMF_0946		hypothetical protein	0.668611	0.615428	0
BAMF_0947		hypothetical protein	0.384873	0	0
BAMF_0948		hypothetical protein	1.58535	0.583752	0
BAMF_0949		hypothetical protein	1.63167	0.857856	0.488013
BAMF_0950		hypothetical protein	0.695571	0	0
BAMF_0951		hypothetical protein	0.545643	0	0
BAMF_0952		phage tail tape measure protein, family, core region	0.424881	0	0
BAMF_0953		phage tail tape measure protein, family, core region	0.523058	0.320881	0.121674
BAMF_0954		glycoside Hydrolase Family 73	1.81581	1.50391	1.70992
BAMF_0955		phage endopeptidase	1.10815	0.509836	0
BAMF_0956		phage protein phi-105_21	0.453929	0.092854	0.105593
BAMF_0957		prophage ORF xkdV	0.91969	1.12841	0.213939
BAMF_0958		SPBc2 prophage-derived uncharacterized protein yomQ	0.958342	0.882113	2.00536
BAMF_0959		hypothetical protein	0	0	0
BAMF_0960		SPBc2 prophage-derived protein bhlA	1.23215	0	0
BAMF_0961	K01447	prophage LambdaBa01, N-acetylmuramoyl-L-alanine amidase, family 2	1.37781	1.26797	0.865064
BAMF_0962		putative holin	7.52164	15.6898	4.19727
BAMF_0963		hypothetical protein	179.65	208.825	249.981
BAMF_0964		hypothetical protein SPBc2p016	94.3366	77.2444	70.9061
BAMF_0965		hypothetical protein	106.876	54.064	71.9344
BAMF_0966		hypothetical protein	0.958342	0.294038	1.33691
BAMF_0983		putative sulfur oxidoreductase	0	0	0
BAMF_1008	K18967	putative diguanylate cyclase or phosphodiesterase	14.0964	12.9719	11.7492
BAMF_1010	K06016	amidase, hydantoinase/carbamoylase	0.384873	0	0
BAMF_1056		hypothetical protein YhdX	0	0	0
BAMF_1068		conserved hypothetical protein	0	0	0
BAMF_1126	K06595	Heme-based aerotactic transducer hemAT	0	0	0
BAMF_1185		hypothetical protein RBAM_011120	0	0	0
BAMF_1238	K03455	putative Na+/H+ antiporter	0	0	0
BAMF_1268		tRNA-Val4	5.39068	10.6299	16.9206
BAMF_1269		hypothetical cytosolic protein YqcG	9.86751	6.72603	8.41267
BAMF_1271		Ketopantoate reductase ApbA/PanE domain protein	21.3572	43.3388	82.7955
BAMF_1272		SPBc2 prophage-derived uncharacterized protein yokK	279.149	366.82	754.881
BAMF_1273		GCN5-related N-acetyltransferase	50.9661	55.1467	93.1741
BAMF_1274		putative bacteriophage protein	66.998	104.882	182.1
BAMF_1275		putative NTPase with transmembrane helices	28.3105	34.5494	54.1466
BAMF_1276		hypothetical protein	0	0	0
BAMF_1277		hypothetical protein	0	0	0
BAMF_1278		Prophage-derived-like uncharacterized protein yozM	0	5.99026	34.0549
BAMF_1279		SPBc2 prophage-derived uncharacterized protein yolD	1.96007	2.16449	1.64075
BAMF_1280	K03502	DNA polymerase IV Pol IV	2.96266	3.02957	1.37773
BAMF_1283	K10461	RBAM_012210	14.9547	10.8815	21.5908
BAMF_1284		hypothetical protein RBAM_012210	13.1248	8.05185	24.8496
BAMF_1285		Uncharacterized protein yxxE; ORF2	7.11347	17.1836	15.8159
BAMF_1286		RBAM_011960	0	0	0
BAMF_1302		conserved hypothetical protein	0	0	0
BAMF_1312	K00123	yjgD	84.3339	70.1105	50.1359
BAMF_1313	K00123	yjgD	36.5794	31.8896	16.9206
BAMF_1314	K02068	YjkB	51.8472	43.698	24.3356
BAMF_1321		hypothetical protein UxaB	0	0	0
BAMF_1337		hypothetical protein RBAM_012550	0	0	0
BAMF_1353		Phage-like element PBSX protein xkdN	0	0	0
BAMF_1354		Phage-like element PBSX protein xkdO	0	0	0
BAMF_1359		conserved hypothetical protein; skin element	17.6146	4.4716	3.81301
BAMF_1363		conserved hypothetical protein; phage SPbeta	17.0526	4.84708	2.61775
BAMF_1364		YomQ	6.48502	0.596919	1.35701
BAMF_1365		conserved hypothetical protein; PBSX phage protein	3.26678	0	0
BAMF_1393	K18924	efflux transporter	0	0	0
BAMF_1414		conserved hypothetical protein	0	0	0
BAMF_1417		hypothetical protein	0	0	0
BAMF_1433		conserved hypothetical protein	0	0	0
BAMF_1472		putative beta-hydroxyacid dehydrogenase	473.93	580.31	412.501
BAMF_1477		hypothetical protein RBAM_013790	0	0	0
BAMF_1498		Thiol-disulfide oxidoreductase ykuV	0	0	0
BAMF_1499		thiol-disulfide isomerase	0	0	0
BAMF_1520		conserved hypothetical protein	0	0	0
BAMF_1532		putative chromosome partitioning protein	70.4444	65.723	49.4098
BAMF_1539		hypothetical protein RBAM_014480	0	0	0
BAMF_1547		hypothetical protein	9.43368	8.6809	9.87078
BAMF_1582	K02911	ribosomal protein L32	0	0	0
BAMF_1778		bacillaene synthesis; hydroxyacylglutathione hydrolase	125.369	125.026	186.079
BAMF_1781	K15329	bacillaene synthesis; malonyl-CoA-[acyl-carrier protein] transacylase [AT]/oxidoreductase [OR]	125.392	162.46	112.956
BAMF_1800		Nucleoporin NUP159 Nuclear pore protein NUP159	0.435412	0	1.82306
BAMF_1816		putative phage integrase	139.988	161.65	223.957
BAMF_1817		hypothetical protein	37.6686	50.862	71.8272
BAMF_1818	K01174	thermonuclease precursor	130.715	89.4767	82.9575
BAMF_1819		putative phage protein	178.8	201.547	246.904
BAMF_1820		hypothetical protein	0	0	0
BAMF_1821		putative phage DNA manipulating enzyme	83.5911	142.867	186.655
BAMF_1822		putative phage protein	182.93	302.956	362.747
BAMF_1823		Sporulation protein yunB	8.98446	5.2914	7.14427
BAMF_1824		conserved hypothetical protein; phage SPbeta	0.38834	0.715227	1.62597
BAMF_1825	K03502	lesion bypass phage DNA polymerase	1.03418	0.951736	1.51494
BAMF_1826	K11996	thiamine/molybdopterin biosynthesis ThiF/MoeB-like protein	1612.52	2039.29	3232.6
BAMF_1827	K15256	methyltransferase	318.737	580.743	612.398
BAMF_1828		Uncharacterized MFS-type transporter yfiS	626.373	847.979	1205.25
BAMF_1832		Transposon Tn10 tetC protein; ORFL	0.240367	0.442696	0
BAMF_1833	K00004	alcohol dehydrogenase, zinc-containing	20.9935	22.3447	25.6706
BAMF_1834	K06369	response regulator aspartate phosphatase	115.58	140.392	211.055
BAMF_1835		Transposase for transposon Tn1546	0.0872101	0.0802732	0.36498
BAMF_1836		Transposon Tn1546 resolvase	0	0	0
BAMF_1837		site-specific recombinase	0	0	0
BAMF_1838		hypothetical protein	0	0	0
BAMF_1839		hypothetical protein	0	0	0
BAMF_1840	K06405	stage V sporulation protein AC	0	0	0
BAMF_1841	K06406	stage V sporulation protein AD	0	0	0
BAMF_1842	K06407	stage V sporulation protein AE	0	0	0
BAMF_1843		UPF0702 transmembrane protein ykjA ORF3	0	0	0
BAMF_1844		hypothetical protein	0	0	0
BAMF_1845	K06131	cardiolipin synthetase	0	0	0
BAMF_1846		RBAM017400	4.58767	8.44358	47.3624
BAMF_1849		YoaW1	1.95995	4.81036	8.20375
BAMF_1850		yoaW2	0	0	0
BAMF_1857		conserved hypothetical protein	5.13388	4.53548	5.58656
BAMF_1861		hypothetical protein	0	0	0
BAMF_1865		hypothetical B. subtilis protein	205.192	302.119	963.576
BAMF_1867		hypothetical protein	0	0	0
BAMF_1879	K06196	CcdA	92.4899	111.118	158.6
BAMF_1888		RBAM_017820	0	0	0
BAMF_1898		RBAM_017920	0	0	0
BAMF_1901		hypothetical protein	0	0	0
BAMF_1902		YndG#	0	0	0
BAMF_1903		YndG	27.6817	25.2055	29.878
BAMF_1912		iturin A synthetase B (B.subtilis)	693.977	367.647	438.043
BAMF_1915	K01708	galactarate dehydratase	0	0	0
BAMF_1917	K01029	succinyl CoA:3-oxoacid CoA-transferase (subunit B)	0.590669	1.08719	1.23637
BAMF_1922	K00652	8-amino-7-oxononanoate synthase	1.22574	1.23046	1.86545
BAMF_1933	K00666	short-chain acyl-CoA synthetase	0.551843	0	0.16505
BAMF_1934	K00666	long-chain fatty-acid-CoA ligase	0	0	0
BAMF_1959	K06131	cardiolipin synthetase	0	0	0
BAMF_1960		DUF421 superfamily	0	0	0
BAMF_1961		UPF0702 transmembrane protein ykjA ORF3	0	0	0
BAMF_1962	K06407	stage V sporulation protein AE	0	0	0
BAMF_1963	K06406	stage V sporulation protein AD	0	0	0
BAMF_1964	K06405	stage V sporulation protein AC	0	0	0
BAMF_1965		hypothetical protein	0	0	0
BAMF_1966		hypothetical protein	0	0	0
BAMF_1967		Transposon Tn1546 resolvase	0	0	0
BAMF_1968		Transposase for transposon Tn1546	0.130795	0.240742	0
BAMF_2039		conserved hypothetical protein	0	0	0
BAMF_2042		conserved hypothetical protein	0	0	0
BAMF_2102		RBAM_020160	0	0	0
BAMF_2109		hypothetical protein	812.846	598.084	730.158
BAMF_2115		hypothetical protein	0	0	0
BAMF_2116		hypothetical protein	4064.19	5565.52	10455.6
BAMF_2120	K06327	spore coat protein (inner)	0	0	0
BAMF_2124		hypothetical protein	0.304994	1.1229	0
BAMF_2139		conserved hypothetical protein	0	0	0
BAMF_2187		conserved hypothetical protein	0	0	0
BAMF_2191		conserved hypothetical protein	0	0	0
BAMF_2236	K06407	spore germinant protein	1.10561	0.678549	0.771645
BAMF_2266		hypothetical protein YqjZ	0	0	0
BAMF_2272		Uncharacterized protein yqjU	0	0	0
BAMF_2280	K00354	NADPH-dependent flavin oxidoreductase	0	0	0
BAMF_2281	K00354	NADH oxidase	0	0	0
BAMF_2301	K00167	branched-chain alpha-keto acid dehydrogenase E1 subunit	17.0924	12.5832	15.4075
BAMF_2313	K00074	3-hydroxybutyryl-CoA dehydrogenase	0	0	0
BAMF_2314	K00074	3-hydroxybutyryl-CoA dehydrogenase	0	0	0
BAMF_2321		RBAM_022510	0	0	0
BAMF_2389		conserved hypothetical protein	0	0	0
BAMF_2391	K02913	ribosomal protein L33	0	0	0
BAMF_2447	K02495	coproporphyrinogen III oxidase	14.9804	16.7095	12.1117
BAMF_2460	K09710	conserved hypothetical protein	117.779	102.048	42.4679
BAMF_2472	K03091	RNA polymerase sporulation-specific sigma-K factor precursor (Sigma-27) (C-terminal fragment)	1.43155	2.96414	1.8724
BAMF_2473	K06400	site-specific DNA recombinase	0	0	0
BAMF_2474	K07459	Overcoming lysogenization defect protein	0	0	0
BAMF_2475	K00059	3-oxoacyl-[acyl-carrier-protein] reductase	12.9022	14.3128	15.534
BAMF_2476		hypothetical protein	0	0	0
BAMF_2477		putative multidrug resistance protein mdtD	14.4643	10.8456	11.3974
BAMF_2478	K01658	para-aminobenzoate/anthranilate synthase glutamine amidotransferase componentII	10.6723	11.6251	9.57125
BAMF_2479	K01657	para-aminobenzoate synthase, component I	12.3743	4.92886	7.15
BAMF_2480	K01912	Coenzyme F390 synthetase	10.7569	9.35893	9.00404
BAMF_2481	K04788	non-ribosomal peptide synthetase	7.86223	7.45037	6.12074
BAMF_2482		hypothetical protein	9.33056	9.63331	8.57195
BAMF_2483	K00600	serine hydroxymethyltransferase	6.98034	7.74351	7.60366
BAMF_2484		phosphopantetheine-binding protein	5.86291	6.47431	6.27067
BAMF_2485		hypothetical protein	6.76477	11.7832	12.1337
BAMF_2486		Uncharacterized HTH-type transcriptional regulator yobV	24.7197	31.4019	55.9459
BAMF_2487		YoaZ	28.614	41.378	50.0408
BAMF_2488		hypothetical protein	207.913	287.798	388.857
BAMF_2489		hypothetical protein	121.341	143.765	203.688
BAMF_2490		hypothetical protein	0	0	0
BAMF_2491		hypothetical protein	535.073	586.949	672.933
BAMF_2492		spoIIIC## fragment	0	0	0
BAMF_2493		Uncharacterized protein yqbS fragment	3.75003	3.45007	1.96266
BAMF_2494	K01779	Aspartate racemase	60.3384	68.4696	97.9907
BAMF_2495		Phage-like element PBSX protein yqbR	0	0	0
BAMF_2496		2,5-didehydrogluconate reductase	27.6366	38.5672	29.5519
BAMF_2497		MerR type transcriptional regulator	171.627	203.789	179.879
BAMF_2498		Uncharacterized protein yqbE	0	0	0
BAMF_2499	K07455	Uncharacterized protein yqaK	0	0	0
BAMF_2501		RBAM_024060#	0	0	0
BAMF_2503	K13653	Uncharacterized HTH-type transcriptional regulator ydeE (AraC/XylS family)	0	0	0
BAMF_2504		hypothetical protein	0	0	0
BAMF_2506		RBAM_024130 C-terminal fragment	20.6763	19.5704	19.78
BAMF_2508		YyaR	74.8496	115.406	133.81
BAMF_2510		RBAM_024150	252.078	413.86	702.616
BAMF_2512	K07024	RBAM_024170	0	0	0
BAMF_2513	K07024	RBAM_024170	0	0	0
BAMF_2520		RBAM_024240	17.6887	8.07149	12.8485
BAMF_2525		hypothetical conserved protein	0	0	0
BAMF_2526		conserved hypothetical protein	0	0	0
BAMF_2527		hypothetical protein	376.177	399.72	416.428
BAMF_2555		conserved hypothetical protein	0	0	0
BAMF_2567		hypothetical protein	0	0	0
BAMF_2587		RBAM_024870	0	0	0
BAMF_2588	K06345	spore cortex protein	0	0	0
BAMF_2589		fragment spore cortex protein B. subtilis	0	0
BAMF_2682	K02101	putative phosphatase	0.324251	0.895089	0.678506
BAMF_2735		hypothetical protein YtzD	0	0	0
BAMF_2748	K01895	putative acyl-coenzyme A synthetase	23.886	27.7571	24.5655
BAMF_2751	K04487	cysteine desulfurase	51.2535	38.4385	33.3101
BAMF_2760	K05520	cysteine proteinase	0	1.30148	0
BAMF_2766		hypothetical protein	0	0	0
BAMF_2788	K00027	malate oxidoreductase fragment	0	0	0
BAMF_2856		RBAM027740	0	0	0
BAMF_2857		RBAM027750	0	0	0
BAMF_2878		RBAM028220	0	0	0
BAMF_2880		hypothetical protein	0	0	0
BAMF_2882		hypothetical protein	0	0	0
BAMF_2883		hypothetical protein	3.59363	1.80374	6.15313
BAMF_2884		hypothetical protein	2.50002	0.575291	1.30784
BAMF_2885		hypothetical protein	580.697	571.31	628.136
BAMF_2886		hypothetical protein	51.531	91.4777	142.823
BAMF_2887		conserved hypothetical protein	594.917	822.98	1288.57
BAMF_2888		hypothetical protein	0	0	0
BAMF_2889	K01447	bacteriophage P7 related protein	0.577485	1.77176	1.61145
BAMF_2890		putative holin; skin element	0.316954	0	0
BAMF_2891		phage related protein	0	0	0
BAMF_2892		conserved hypothetical protein; phage SPbeta	0	1.68833	0
BAMF_2893		SPBc2 prophage-derived uncharacterized protein yomR	0.333393	0.613643	1.16301
BAMF_2894		Pre-neck appendage protein	3.34807	3.21896	4.07825
BAMF_2895		putative phage autolysin (amidase) homolog	2.33854	1.77218	2.73465
BAMF_2896		hypothetical protein	0.930764	0.570876	3.24609
BAMF_2897		phage related protein	2.46823	3.21773	4.1607
BAMF_2898		hypothetical protein	3.47754	2.55973	4.36718
BAMF_2899		hypothetical protein	0.368425	0	0
BAMF_2900		hypothetical protein	0.442312	0.407129	1.38854
BAMF_2901		hypothetical protein	0	0	0
BAMF_2902		hypothetical protein	0	0	0
BAMF_2903		Phage major capsid protein, HK97	0.541727	1.19645	1.13379
BAMF_2904		phage portal protein	0.6235	0.57372	1.52224
BAMF_2905		putative terminase large subunit	1.5185	0.838358	1.58875
BAMF_2906		Phage terminase, small subunit	1.91049	1.50692	0
BAMF_2907		hypothetical protein	4.97576	4.07031	9.25551
BAMF_2908		hypothetical protein	1.68443	1.23987	1.41002
BAMF_2909		hypothetical protein	0	1.70649	0
BAMF_2910		hypothetical protein	0	0	1.50471
BAMF_2911		hypothetical protein	0.684219	3.77926	1.43305
BAMF_2912		Uncharacterized Bro-N domain-containing protein J Ld-bro-j	0.172423	0	0
BAMF_2913		conserved hypothetical protein; phage SPbeta	28.4815	17.5555	20.8041
BAMF_2914		XRE family transcriptional regulator	55.7236	40.1312	52.7271
BAMF_2915		Tyrosine recombinase xerD	73.897	69.4492	88.3642
BAMF_2968	K07680	two-component sensor histidine kinase	36.4518	61.9275	69.0034
BAMF_2969		Competence pheromone Flags: Precursor	11.695	9.41657	21.4146
BAMF_2970	K02251	isoprenyl transferase (pre-ComX modification)	64.5402	115.794	164.109
BAMF_3005		hypothetical protein YuiA	0	0	0
BAMF_3008		hypothetical protein YuzG	0	0	0
BAMF_3010		RBAM_029190	43.1254	25.7419	25.6096
BAMF_3011		RBAM_029200	75.7142	45.0967	68.1958
BAMF_3012	K01990	RBAM_029210	13.0293	16.2119	19.5848
BAMF_3013		RBAM_029220	8.20317	16.6793	18.8009
BAMF_3014		RBAM_029230	225.728	814.44	2111.39
BAMF_3015		RBAM_029240	25.9655	80.2014	183.796
BAMF_3016	K03790	putative ribosomal-protein-alanine acetyltransferase fragment	0	0	0
BAMF_3017	K03790	putative ribosomal-protein-alanine N-acetyltransferase fragment	0	0	0
BAMF_3027		acylaminoacyl-peptidase fragment	0	0	0
BAMF_3057	K11923	RBAM029680	37.4031	66.2705	82.3588
BAMF_3058		conserved hypothetical protein	764.215	877.909	2951.95
BAMF_3059		putative integral inner membrane protein with HTTM domain	43.8098	41.5751	82.5089
BAMF_3060		conserved hypothetical protein	68.9518	58.7429	118.286
BAMF_3064		RBAM_029720	18.8251	28.5325	24.7173
BAMF_3066	K01233	chitosanase	8422.87	8901.72	13468.1
BAMF_3091		hypothetical protein	0	0	0
BAMF_3101		hypothetical protein	0	0	0
BAMF_3111		YuzK	0	0	0
BAMF_3118	K07476	putative ribonuclease	0	0	0
BAMF_3125		RBAM_029930	0	0	0
BAMF_3131		Type-2 restriction enzyme BamHI	170.284	198.055	253.443
BAMF_3132	K07319	Modification methylase BamHI; M.BamHI; N	64.7896	87.0453	97.268
BAMF_3142		YirB	0	0	0
BAMF_3146	K06288	Spore germination protein A1	0.806879	2.1452	0.375224
BAMF_3166		YvrJ	0	0	0
BAMF_3177		sulfatase	13.3274	15.5039	9.73484
BAMF_3178		sulfatase	0	0	0
BAMF_3197	K01534	cation transport P-type ATPase	12.8641	11.8379	11.6651
BAMF_3300		conserved hypothetical protein RBAM_031760	0.371601	0	2.33418
BAMF_3301		conserved hypothetical protein RBAM_031760	10.5001	12.4229	15.6948
BAMF_3302		conserved hypothetical protein RBAM_031780	106.309	114.441	245.549
BAMF_3354		conserved hypothetical protein	0	0	0
BAMF_3388	K02240	helicase competence protein	16.9887	26.1132	29.4954
BAMF_3403	K01448	N-acetylmuramoyl-L-alanine amidase (major autolysin)	29.3287	30.0235	17.4314
BAMF_3404		modifier protein of major autolysin LytC	31.5193	28.8926	16.6172
BAMF_3407	K01791	UDP-N-acetylmannosamine 2-epimerase	85.5696	103.808	91.9067
BAMF_3409	K09693	ATP-binding teichoic acid precursor transporter component	130.125	177.587	142.858
BAMF_3411	K09809	CDP-glycerol:polyglycerol phosphate glycero-phosphotransferase (poly(glycerol phosphate) polymerase)	252.36	290.548	261.733
BAMF_3412	K00712	UDP-glucose:polyglycerol phosphate alpha-glucosyltransferase	351.73	377.039	335.634
BAMF_3419	K06292	Spore germination protein yndE	0.934968	1.07554	0
BAMF_3427		factor required for polyglutamate synthesis	0	0	0
BAMF_3431		hypothetical protein	0	0	0
BAMF_3434		Spore germination protein KC1	0	0	0
BAMF_3435		spore germination protein GerKC1#	0.367025	1.35099	0
BAMF_3453		hypothetical protein	4.50004	6.21181	3.13883
BAMF_3460		Uncharacterized protein YxxD	8.21436	29.1564	19.0313
BAMF_3471		hypothetical protein YwzD	0	0	0
BAMF_3500	K06131	cardiolipin synthetase	51.6075	46.8335	38.1155
BAMF_3507		Stress response protein csbD	0	0	0
BAMF_3571		Uncharacterized protein ywhL	0	0	0
BAMF_3572		factor interacting with DNA helicase PcrA	0	0	0
BAMF_3600	K07729	putative HTH-type transcriptional regulatory protein PF1851	73.1825	75.7629	66.9992
BAMF_3613		hypothetical protein	0	0	0
BAMF_3633		Uncharacterized protein ywdE Flags: Precursor	0	0	0
BAMF_3672		HTH-type transcriptional activator RBAM_035610	9.17922	9.56261	10.5105
BAMF_3673		Uncharacterized protein RBAM_035620	14.0374	15.4479	18.7756
BAMF_3674	K06969	putative AdoMet-dependent methyltransferase	200.925	271.383	224.471
BAMF_3675	K01759	glyoxylase family protein	65.0249	75.6501	93.7692
BAMF_3692		hypothetical protein	0	0	0
BAMF_3722		hypothetical protein	0	0	0
BAMF_3740		hypothetical protein	7.18747	8.41823	6.83667
BAMF_3742		Uncharacterized protein yxxG	5.5739	4.31951	6.13886
BAMF_3743		hypothetical protein RBAM_036310	0	0	0
BAMF_3744		hypothetical protein	0	0	0
BAMF_3750	K07458	DNA mismatch endonuclease, patch repair protein Vsr	6.074	8.38412	12.7106
BAMF_3751	K00558	DNA (cytosine-5)-methyltransferase	17.0915	20.9707	27.1639
BAMF_3752		ATP-binding protein	12.8666	14.8616	24.1395
BAMF_3753		endonuclease	16.0511	15.5715	28.1254
BAMF_3754		conserved hypothetical protein	11.7615	16.1147	25.7058
BAMF_3755		AIPR protein	16.7789	22.7335	30.0316
BAMF_3772		Uncharacterized protein yxeC	95.4681	102.394	113.667
BAMF_3812		Transposase for transposon Tn1546	0.130795	0.64203	0.18249
BAMF_3813		Transposon Tn1546 resolvase	0	0	0
BAMF_3814		hypothetical protein	0	0	0
BAMF_3815		hypothetical protein	0	0	0
BAMF_3816		hypothetical protein	0	0	0
BAMF_3817		hypothetical protein	0	0	0
BAMF_3818		hypothetical protein	0	0	0
BAMF_3819	K06405	stage V sporulation protein AC	0	0	0
BAMF_3820	K06406	SpoVAD	0	0	0
BAMF_3821	K06407	stage V sporulation protein AE	0	0	0
BAMF_3822		UPF0702 transmembrane protein ykjA ORF3	0	0	0
BAMF_3823		conserved hypothetical protein	0	0	0
BAMF_3824	K06131	cardiolipin synthetase	0	0	0
BAMF_3830	K00087	probable xanthine dehydrogenase subunit A	1.50114	1.25593	1.428
BAMF_3833	K03657	DNA helicase II	0	0	0
BAMF_3834		topoisomerase-primase (TOPRIM) nucleotidyl transferase/hydrolase	0	0	0
BAMF_3836		conserved hypothetical proteinYyzF	0	0	0
BAMF_3837		hypothetical protein	0	0	0
BAMF_3840		Aldo-keto reductase yakc [NADP+] RBAM_037200	165.775	182.528	197.599
BAMF_3846		Immunity protein sdpI	27.2585	29.9509	31.9259
BAMF_3847		Transcriptional repressor sdpR	28.7503	30.5903	31.0217
BAMF_3848	K06714	transcriptional regulator (NtrC/NifA family)	38.2931	45.81	35.1056
BAMF_3865		conserved hypothetical protein	0	0	0
BAMF_3883		nuclease inhibitor	93.3536	112.986	132.182
BAMF_3884		Uncharacterized MFS-type transporter YfmI1	40.9002	65.3295	70.0669
BAMF_3892		hypothetical protein RBAM_037870	1.74806	0	1.22003
BAMF_3894	K06888	hypothetical protein YyaL1	0	0	0
BAMF_3895	K06888	hypothetical protein YyaL2	0	0	0
BAMF_3899		HTH-type transcriptional repressor CcpB2	0	0	0
BAMF_3900		Catabolite control protein B	0	0	0
BAMF_3922		50S ribosomal protein L34	0	0	0
