# Supplementary material for: Genome and transcriptome analysis of surfactin biosynthesis in Bacillus amyloliquefaciens MT45
Source: Sci Rep. 2017 Jan 23;7:40976. doi: 10.1038/srep40976 (PMC5256033; doi:10.1038/srep40976)
Supplement: Supplementary Dataset 2 [file srep40976-s3.xls]

## Sheet: Sheet1
Dataset 2 Expression of unique genes in MT45
Gene ID	Unique genes compared with 17 other B. amyloliquefaciens genomes marked with "*"	Transport and resistance genes marked with "T"	KO number	Predicted Function	FPKM
					12h	24h	36h
WV34_00160				Protein CsfB	5.24977	1366.18	1295.6
WV34_00450				Uncharacterized HTH-type transcriptional regulator YazB	35.9194	22.3389	34.0203
WV34_01080	*	T	K01990	ABC transporter ATP-binding protein YtrB	17.5894	28.1569	25.3854
WV34_01085	*	T	K01990	ABC transporter ATP-binding protein YtrB	31.4985	47.0958	37.1033
WV34_01095	*		K15668	Plipastatin synthase subunit E OS=Bacillus subtilis	7.58286	21.1882	10.9439
WV34_01100		T		Transcriptional regulatory protein YxdJ	10.9196	15.4195	20.6843
WV34_01105		T	K00936	Sensor histidine kinase YvcQ	11.808	11.2565	13.8646
WV34_01115	*	T	K02003	Uncharacterized ABC transporter ATP-binding protein YvcR	10.1702	7.23705	9.55977
WV34_01120	*	T	K02004	Bacitracin export permease protein BceB	9.24839	6.66884	9.66552
WV34_01125	*	T	K03296	Swarming motility protein SwrC	22.9514	13.7266	23.8202
WV34_01130				Uncharacterized protein YbdO	15.2656	8.74184	25.2723
WV34_01220				Uncharacterized protein YbeF	20.5563	9.7832	33.8209
WV34_01245				Uncharacterized protein YbfE	149.47	23.3927	82.1958
WV34_01250				Uncharacterized protein YbfG	41.8165	25.1161	33.8197
WV34_01255	*			Uncharacterized protein YxxE	24.3259	65.0468	30.7187
WV34_01325			K01425	Glutaminase 1	0.208159	1.80051	0.45039
WV34_01380	*			hypothetical protein	22.376	31.4633	12.1101
WV34_01400	*			glyoxalase	1.97796	8.55895	4.28197
WV34_01435		T	K18939	HTH-type transcriptional regulator LmrA	13.7217	37.4942	21.1064
WV34_01440			K01046	Lipase EstA	6.03099	4.4634	7.90244
WV34_01605				Putative amino acid efflux protein YcgF	163.793	312.492	152.669
WV34_01635			K03535	D-galactonate transporter	15.9295	43.5807	33.1326
WV34_01820				Phenolic acid decarboxylase subunit D	2.69415	3.88488	2.91568
WV34_01825				Uncharacterized protein YclD	9.30659	11.5041	6.7154
WV34_02480			K01066	Putative alpha/beta hydrolase R526	8.42279	9.57759	5.61065
WV34_02485				Organic hydroperoxide resistance protein OhrA	4.38709	8.4362	2.1104
WV34_02490				Organic hydroperoxide resistance transcriptional regulator	71.5192	174.936	60.7169
WV34_02495				hypothetical protein	44.9432	225.952	48.1969
WV34_02500				Putative HTH-type DNA-binding domain-containing acetyltransferase YbfA	36.6092	11.9769	10.5181
WV34_02505		T		Uncharacterized MFS-type transporter YbfB	47.173	11.9229	12.9847
WV34_02510			K01218	Mannan endo-1,4-beta-mannosidase	14.7712	5.05602	6.67874
WV34_02520				No hits found	153.783	4835.99	7846.19
WV34_02535	*		K06367	Response regulator aspartate phosphatase I	24.1582	118.891	52.2985
WV34_02545	*			No hits found	177.015	170.702	98.1113
WV34_02550	*			No hits found	4.68347	371.979	33.315
WV34_02560	*		K07284	Uncharacterized protein YhcS	290.495	85.7976	20.4987
WV34_02590				Putative sporulation hydrolase CotR	4.67732	16.5571	94.8139
WV34_02650	*			No hits found	0	1.43326	2.15138
WV34_02685				No hits found	40.948	51.6716	36.3203
WV34_02705			K00375	Uncharacterized HTH-type transcriptional regulator YdeL	12.355	4.77265	10.0301
WV34_02815				Uncharacterized UDP-glucosyltransferase YdhE	308.997	175.269	110.994
WV34_03005				Uncharacterized protein YqaB	40.6024	9.34379	16.3642
WV34_03010	*			No hits found	1027.72	413.296	1053.56
WV34_03020	*			Uncharacterized HTH-type transcriptional regulator YqaF	4.67445	4.04453	7.0839
WV34_03025				No hits found	3.34544	3.61827	6.51816
WV34_03030	*		K07741	SPBc2 prophage-derived putative antirepressor protein YoqD	4.77442	13.0623	12.4639
WV34_03045	*			No hits found	0	0	0
WV34_03060				Uncharacterized protein YqaJ	1.72237	4.89001	2.79635
WV34_03080	*			No hits found	5.50379	2.38105	3.57406
WV34_03085	*			No hits found	2.04756	0.738127	0.738639
WV34_03095	*			No hits found	3.79109	0	4.10355
WV34_03105	*			No hits found	1.59965	0.576661	4.04003
WV34_03110	*			No hits found	0	0	0
WV34_03115	*			No hits found	0	0.971219	0.971894
WV34_03120	*			No hits found	3.17394	0.858287	3.43553
WV34_03140	*			No hits found	1.79578	0.971219	2.91568
WV34_03145	*			SPBc2 prophage-derived uncharacterized protein YopZ	0	3.63013	1.21088
WV34_03150	*			No hits found	0	0	2.05178
WV34_03155	*			No hits found	0	1.21004	0
WV34_03160	*			No hits found	6.00597	5.90554	8.8649
WV34_03175	*			No hits found	4.47473	0	2.42177
WV34_03180	*			No hits found	17.0619	24.0708	22.4828
WV34_03200	*			No hits found	416.306	193.154	345.967
WV34_03205	*		K07474	Terminase small subunit	0.9544	0	2.06612
WV34_03285	*			No hits found	2.72262	2.87939	1.57178
WV34_03290	*			No hits found	3.67472	2.83895	1.70455
WV34_03310	*		K01447	N-acetylmuramoyl-L-alanine amidase BlyA	1.40719	17.3128	10.0908
WV34_03315				No hits found	160.19	98.4224	259.577
WV34_03320				Uncharacterized protein YqxI	2057.21	1491.81	5063.99
WV34_03325	*			No hits found	25.2086	6.65038	14.6411
WV34_03330	*		K07497	Putative transposase InsK for insertion sequence element IS150	15.3364	5.80574	14.3869
WV34_03335	*			No hits found	25787.9	18071.5	36811
WV34_03350	*			Uncharacterized protein YkzU	58.3798	43.1339	31.5956
WV34_03355				Uncharacterized protein YkuH	59.419	20.9333	42.6325
WV34_03460				No hits found	0	1.19053	0
WV34_03490	*			No hits found	43.3458	888.796	138.76
WV34_03495	*		K06324	Spore coat protein A	12.2871	279.233	49.007
WV34_03500	*			Phage-like element PBSX protein XkdA	85.2024	96.7416	65.613
WV34_03505	*			HTH-type transcriptional regulator Xre	645.081	484.624	432.311
WV34_03510	*			No hits found	0	2.95251	0
WV34_03515	*			Uncharacterized protein YdzL	3.36986	0	5.47235
WV34_03520	*			No hits found	5.41642	3.12469	1.17244
WV34_03525	*			No hits found	2.04332	3.53633	1.3269
WV34_03530	*			Putative uncharacterized protein YdcP	8.33573	6.19851	14.6618
WV34_03535	*			Ftsk domain-containing protein YdcQ	0.434725	6.73916	1.88205
WV34_03540	*		K07467	Putative DNA relaxase NicK	0.586692	7.61429	1.48173
WV34_03545	*			No hits found	0	6.15174	0
WV34_03550	*			No hits found	2.11088	0	0
WV34_03555	*			Uncharacterized protein YddA	0	3.65409	0
WV34_03560	*			Uncharacterized protein YddB	1.75987	2.53816	3.17511
WV34_03565	*			Uncharacterized protein YddC	0	0	0.879333
WV34_03570	*			Uncharacterized protein YddD	0	2.54526	0.849011
WV34_03575	*			Uncharacterized protein YddE	7.41257	6.63526	8.20797
WV34_03580	*			No hits found	3.06695	2.48807	4.98045
WV34_03585	*			No hits found	0	0	0
WV34_03590	*			Uncharacterized membrane protein YddG	2.63236	4.95628	2.53281
WV34_03595	*			Probable endopeptidase YddH	2.43735	0.439361	1.09939
WV34_03600	*			No hits found	5.40991	1.80031	6.30593
WV34_03605	*			No hits found	15.9408	37.1776	136.42
WV34_03610	*			No hits found	0	0	0
WV34_03615	*			ICEBs1 integrase	28.5835	11.8106	26.0725
WV34_03620	*			No hits found	0	11.3568	2.27274
WV34_03625	*		K05925	Modification methylase MunI	1.11888	7.66397	1.61451
WV34_03630	*			Putative uncharacterized protein YdcP	3.24985	8.43636	2.1104
WV34_03635	*			Putative uncharacterized protein YdcP	1.61225	6.97494	3.49024
WV34_03640	*			Ftsk domain-containing protein YdcQ	5.66171	23.6677	11.4286
WV34_03645	*		K07467	Putative DNA relaxase NicK	1.37876	3.35529	2.05197
WV34_03650	*			No hits found	0.922652	1.99494	1.99632
WV34_03655	*			No hits found	173.848	61.3685	164.136
WV34_03660	*			No hits found	0.817241	3.53633	0
WV34_03665	*			No hits found	53.5081	17.6744	38.15
WV34_03670	*			No hits found	1.04183	1.69037	0
WV34_03675	*			Uncharacterized protein YddE	3.08695	5.23398	2.61893
WV34_03680	*			Uncharacterized membrane protein YddG	0.75413	2.85482	0.918304
WV34_03685	*			Probable endopeptidase YddH	1.21517	2.19048	1.09613
WV34_03690	*			No hits found	2.46956	5.34192	3.88808
WV34_03695	*		K07459	No hits found	101.417	15.7033	70.7749
WV34_03700	*		K03657	DNA helicase II	128.78	29.7818	97.7615
WV34_03705	*			Uncharacterized HTH-type transcriptional regulator YxbF	53.3813	33.2542	34.3761
WV34_03710	*			Tetracycline resistance protein	18.1116	9.36904	13.3538
WV34_03715	*		K08168	No hits found	3.95419	2.53448	1.26822
WV34_03720	*			No hits found	3.29458	48.8718	13.7556
WV34_03725	*			No hits found	3.21128	48.6326	11.2977
WV34_03730	*			No hits found	1.97796	17.1169	4.28197
WV34_03735	*			ICEBs1 integrase	254.698	119.609	138.395
WV34_03865				No hits found	1.06682	0	1.15412
WV34_03935			K03215	23S rRNA (uracil-C(5))-methyltransferase RlmCD	74.1813	66.9167	73.0691
WV34_03940	*			No hits found	2.06787	13.4215	51.4867
WV34_03945	*		K03427	Putative type I restriction enzyme MjaXP M protein	92.4536	68.6465	119.45
WV34_03950	*		K01154	Type-1 restriction enzyme EcoprrI specificity protein	77.4921	24.1815	68.4134
WV34_03955	*		K01153	Putative type I restriction enzyme HindVIIP R protein	141.217	45.7561	102.769
WV34_03960	*			No hits found	76.5774	32.2299	61.3867
WV34_03965				Uncharacterized protein YezG	69.1161	88.3922	51.7577
WV34_03970				Uncharacterized protein YezG	216.477	308.903	175.034
WV34_03975				UPF0720 protein YeeF	121.986	97.6859	79.8437
WV34_04070				No hits found	510.877	802.495	668.013
WV34_04160			K07119	Putative NADP-dependent oxidoreductase YfmJ	217.131	106.331	156.538
WV34_04260				Uncharacterized protein YflN	1.54532	466.857	92.5491
WV34_04425				Putative protein YfkA	81.9328	64.7378	71.6993
WV34_04440				Uncharacterized oxidoreductase YfjR	198.796	100.051	224.447
WV34_04465	*			No hits found	1213.22	862.19	4186.28
WV34_04470	*			Putative choline kinase involved in LPS biosynthesis	1003.63	817.014	4042.38
WV34_04475	*			No hits found	1118.69	818.969	3295.29
WV34_04480	*			No hits found	1177.51	840.632	3272.42
WV34_04485	*	T	K01990	Uncharacterized ABC transporter ATP-binding protein YxlF	756.878	510.793	1990.59
WV34_04490	*	T	K01900	putative ABC transporter membrane-spanning subunit	645.918	418.502	1511.75
WV34_04495	*	T	K01990	Uncharacterized ABC transporter ATP-binding protein YhcH	823.158	517.435	1735.39
WV34_04500	*	T	K01990	putative ABC transporter membrane-spanning subunit	378.368	220.908	762.076
WV34_04505	*			PenN domain protein	843.961	479.218	1781.03
WV34_04510				Uncharacterized membrane protein YfzA	109.914	56.7227	172.627
WV34_04595			K02301	Protoheme IX farnesyltransferase 1	359.376	309.05	325.645
WV34_04705				Uncharacterized protein YgaB	246.549	113.718	451.218
WV34_04970				Uncharacterized protein YgaN	101.688	217.76	169.167
WV34_05395				No hits found	0.822606	61.3655	18.6903
WV34_05400				No hits found	506.411	410.807	461.432
WV34_05500	*			membrane protein	18.8272	1471.25	11676.9
WV34_05620				No hits found	11.0669	98.7547	23275.7
WV34_05935	*			No hits found	1.10123	0	0
WV34_06255		T	K03455	Putative Na(+)/H(+) antiporter YjbQ	27.6316	91.2209	32.0713
WV34_06415				UPF0457 protein YnzG	16.0581	13.8949	19.1195
WV34_06430	*			SPBc2 prophage-derived uncharacterized protein YolA	136.931	30.757	65.3481
WV34_06435	*			SPBc2 prophage-derived uncharacterized protein YolB	131.944	23.9908	62.7914
WV34_06440	*			Uncharacterized protein YeeG	22.4813	90.3172	87.9945
WV34_06445	*			No hits found	59.7165	25.3741	31.165
WV34_06460				No hits found	1.72759	68.2108	10.2858
WV34_06465	*			No hits found	11.2307	15.8846	14.9617
WV34_06490	*			No hits found	25.7824	74.9106	29.0018
WV34_06495	*			No hits found	2.06787	114.081	31.3397
WV34_06500	*			No hits found	1.86958	95.0519	33.3937
WV34_06505	*			Uncharacterized protein YjcM	468.344	91.1639	461.515
WV34_06510	*			Uncharacterized protein YjcN	1775.05	2632.12	1951.45
WV34_06520				No hits found	1295.14	521.751	1029.17
WV34_06525				No hits found	130.062	28.4061	51.633
WV34_06650		T	K02036	Putative ABC transporter ATP-binding protein YjkB	77.9567	28.2064	46.8455
WV34_06700	*	T		Zinc import ATP-binding protein ZnuC	8.5311	32.2951	13.8507
WV34_06705				No hits found	20.2604	57.6692	23.0849
WV34_06810				Uncharacterized protein YkzL	3.1993	2.30665	3.46297
WV34_06890	*			Phage-like element PBSX protein XkdV	6.65826	5.71901	2.75566
WV34_06895				Uncharacterized protein YqcD	4.30373	3.98987	1.33088
WV34_06900				Phage-like element PBSX protein XkdX	2.48144	2.6841	1.34298
WV34_07040			K18924	Multidrug resistance protein YkkC	3.01978	7.8391	11.1136
WV34_07270			K08966	2-hydroxy-3-keto-5-methylthiopentenyl-1-phosphate phosphatase	115.584	38.6361	42.1227
WV34_07290	*			No hits found	26.7808	64.4726	104.73
WV34_07430				Uncharacterized protein YkwD	405.466	70.2411	160.269
WV34_07435				No hits found	3632.71	1431.82	4965.78
WV34_07565				Thiol-disulfide oxidoreductase YkuV	10.7052	495.008	64.2156
WV34_07725				Uncharacterized lipoprotein YkyA	96.1225	53.37	69.0166
WV34_07735			K15329	Polyketide biosynthesis protein BaeE	469.563	166.448	309.129
WV34_07740			K13614	Polyketide synthase PksN	422.615	68.4965	184.87
WV34_07745			K13612	Polyketide synthase PksL	388.977	53.5416	170.31
WV34_07750			K13612	Polyketide synthase PksN	299.976	43.1764	119.294
WV34_07755			K13611	Polyketide synthase PksJ	308.382	53.458	133.982
WV34_07760			K13613	Polyketide synthase PksL	259.438	36.6758	99.4401
WV34_07765			K13612	Polyketide synthase PksL	270.629	50.0215	131.588
WV34_07770			K13611	Polyketide synthase PksJ	272.509	55.8801	129.333
WV34_07775				Esterase EstB	335.047	77.67	201.727
WV34_07845	*			Uncharacterized protein YlaA	11.7448	8.81226	7.67352
WV34_07850				Uncharacterized protein YlaB	0.758625	0.820141	0.82071
WV34_07855	*		K03088	RNA polymerase sigma factor YlaC	5.88336	10.1818	18.6804
WV34_08185				No hits found	1530.52	3201.96	3653.64
WV34_08260				No hits found	585.384	275.514	347.51
WV34_09105				No hits found	41.9983	66.2464	53.9834
WV34_09185				No hits found	0	1.96834	0.984852
WV34_09215	*		K01181	Endo-1,4-beta-xylanase A	145.104	225.935	325.52
WV34_09220				Cytochrome P450	81.0018	155.696	153.482
WV34_09225	*		K03292	Uncharacterized symporter YnaJ	1.76498	4.61358	3.02493
WV34_09230	*		K01198	Beta-xylosidase	2.9395	7.18812	7.19346
WV34_09235				Xylose repressor	44.8478	51.3842	46.4338
WV34_09240			K01805	Xylose isomerase	1.22419	16.2198	7.78473
WV34_09265	*			No hits found	27.9701	14.5216	77.5054
WV34_09270	*			Uncharacterized HTH-type transcriptional regulator YobV	12.083	8.47074	59.3399
WV34_09285	*			No hits found	0	3.43315	0
WV34_09290	*			Uncharacterized protein YoaW	6.65842	58.5133	14.4143
WV34_09295				No hits found	5.11889	171.624	25.8543
WV34_09350	*			UPF0752 membrane protein YczM	29.5742	8545.54	10566.2
WV34_09535				Uncharacterized membrane protein YndG	57.9361	32.66	63.5086
WV34_09735	*			UPF0720 protein YqcG	60.2389	32.4484	68.9558
WV34_09740	*			No hits found	63.9363	55.9457	92.534
WV34_09745	*		K13959	Kelch-like protein 38	50.8777	38.571	38.1006
WV34_09755	*			No hits found	1.2521	5.41805	1.3553
WV34_09765	*			No hits found	12.1459	17.516	16.2771
WV34_09770	*			No hits found	22.2652	4.71191	10.4782
WV34_09775	*			No hits found	261.524	111.59	169.963
WV34_09820				HTH-type transcriptional regulator YofA	61.3986	52.3614	46.2659
WV34_09825			K13955	Uncharacterized zinc-type alcohol dehydrogenase-like protein YogA	8.97441	15.8019	6.77721
WV34_09830				No hits found	18.5123	12.8508	21.8327
WV34_09995				Uncharacterized membrane protein YocA	443.605	1228.05	1414.76
WV34_10570				No hits found	34.899	96.465	165.373
WV34_10575	*			No hits found	31.8982	120.354	135.7
WV34_11180			K06407	Stage V sporulation protein AEB	0	83.9118	24.6239
WV34_11195			K06404	Stage V sporulation protein AB	0.480819	116.444	20.2887
WV34_11385	*			No hits found	3.01111	4.34192	0
WV34_11390	*		K15329	Polyketide biosynthesis protein PksE	398.514	42.7413	288.621
WV34_11395	*			Transcription termination/antitermination protein NusG	205.512	48.3774	126.042
WV34_11420			K00354	NADPH dehydrogenase	1134.83	197.063	177.38
WV34_11520			K00167	2-oxoisovalerate dehydrogenase subunit beta	134.413	64.8149	58.557
WV34_11580			K00074	Probable 3-hydroxybutyryl-CoA dehydrogenase	0.240409	140.096	20.5488
WV34_11865			K02247	ComG operon protein 5	2.5996	0.702978	0
WV34_12240			K02495	Oxygen-independent coproporphyrinogen-III oxidase 1	31.7887	77.8963	46.656
WV34_12305			K09710	Ribosomal silencing factor RsfS	106.671	85.6029	104.911
WV34_12355			K01447	N-acetylmuramoyl-L-alanine amidase CwlH	6.7975	11.1754	21.4848
WV34_12375			K03091	RNA polymerase sigma-K factor	1.41006	1076.14	493.599
WV34_12410			K07024	Flavin mononucleotide phosphatase YbjI	35.0048	159.891	81.2319
WV34_12445				Uncharacterized HTH-type transcriptional regulator YybE	25.4788	42.5677	25.8552
WV34_12660				No hits found	1939.35	4739.05	2097.96
WV34_12760			K06345	Sporulation cortex protein CoxA	8.27221	5413.99	2856.38
WV34_13450				No hits found	52.6472	66.4352	46.4342
WV34_13580			K04487	Putative cysteine desulfurase IscS 2	75.0357	40.7733	39.8368
WV34_13640				No hits found	2.00705	36.9083	24167
WV34_13990				No hits found	118.645	315.709	128.424
WV34_14330				No hits found	0.637753	183.508	333.114
WV34_14340				No hits found	37.915	225.552	67.7161
WV34_14350				No hits found	24.0867	236.648	85.8216
WV34_14415				UPF0047 protein YugU	58.5662	75.3874	46.6282
WV34_14465				NAD(P)H:quinone oxidoreductase	744.577	764.728	1650.2
WV34_14470				Uncharacterized protein YcaC	1081.16	975.757	2315.11
WV34_14635			K07680	Sensor histidine kinase	145.248	444.158	148.227
WV34_14640				No hits found	17.3714	59.0537	20.1475
WV34_14695				Uncharacterized protein YuzF	109.713	864.312	1861.76
WV34_14850	*			No hits found	0	2.28287	0
WV34_14855	*			No hits found	294.101	64.3591	257.398
WV34_14860	*		K07132	Putative transposon Tn552 DNA-invertase bin3	41.4234	30.8487	48.8805
WV34_14865	*			No hits found	146.562	254.124	173.175
WV34_14870	*		K08884	Serine/threonine-protein kinase ULK3	193.019	57.0496	128.099
WV34_14875	*			No hits found	150.063	15.5403	99.7919
WV34_14880	*			No hits found	84.7918	70.8343	56.7098
WV34_14885	*			No hits found	75.6564	40.4938	41.3682
WV34_14890	*			No hits found	125.896	76.5679	76.166
WV34_14895	*		K03657	DNA helicase II	0	5.42789	0
WV34_14905			K04763	Tyrosine recombinase XerD	11.5068	18.025	42.7341
WV34_15095	*			HTH-type transcriptional regulator CueR	6.36952	7.87423	14.7748
WV34_15130	*			No hits found	44.1601	62.2381	43.4539
WV34_15245	*			No hits found	0	0	0
WV34_15260	*			No hits found	0	1.69684	0
WV34_15265	*			No hits found	4.58353	1.10168	0.551223
WV34_15280	*			Putative nuclease p44	3.68929	0.664979	1.33088
WV34_15290	*			No hits found	3.89941	0	0
WV34_15330	*			No hits found	9.85806	1.64028	2.46213
WV34_15340	*			No hits found	0	0	0
WV34_15355	*			Uncharacterized immunity region protein 2	20.3288	17.2762	11.0021
WV34_15420			K07476	Uncharacterized protein YusF	100.723	132.361	121.252
WV34_15480				No hits found	6.74938	20.2797	12.1771
WV34_15695				Lipoteichoic acid synthase-like YvgJ	30.6504	113.289	84.2546
WV34_15790		T	K01534	Cadmium, zinc and cobalt-transporting ATPase	44.8839	23.6969	37.6706
WV34_16085				No hits found	1332.18	236.215	478.691
WV34_16315	*			No hits found	126.094	137.089	121.713
WV34_16580				Uncharacterized protein YvkN	112.607	45.2127	72.9483
WV34_16830			K01448	N-acetylmuramoyl-L-alanine amidase LytC	108.206	8.46597	53.8062
WV34_16835				Amidase enhancer	91.3175	6.05573	49.1087
WV34_16850			K01791	UDP-N-acetylglucosamine 2-epimerase	73.8143	37.2969	41.0184
WV34_16860		T	K09693	Teichoic acids export ATP-binding protein TagH	196.392	107.5	195.797
WV34_16870			K09809	CDP-glycerol:poly(glycerophosphate) glycerophosphotransferase	471.523	257.241	482.203
WV34_16875	*		K19354	Minor teichoic acid biosynthesis protein GgaA	379.681	220.875	420.336
WV34_16975			K06308	Putative spore germination protein YfkR	0.541681	92.5641	15.4388
WV34_17150				Uncharacterized protein YwzD	219.427	340.119	620.898
WV34_17295			K06131	Major cardiolipin synthase ClsA	53.2693	111.413	55.6716
WV34_17330				Stress response protein CsbD	8.66651	31.6361	11.7257
WV34_17335				Uncharacterized membrane protein YwmF	1.70599	12.4567	3.23203
WV34_17340			K06360	Response regulator aspartate phosphatase B	243.48	91.2432	181.055
WV34_17660				Uncharacterized protein YwhL	1.46768	2.3812	177.61
WV34_17670				No hits found	98.9584	394.921	173.599
WV34_18150			K06969	Putative ribosomal RNA large subunit methyltransferase YwbD	139.94	96.3722	133.007
WV34_18155			K01759	Uncharacterized protein YwbC	180.214	35.7551	83.1059
WV34_18455				No hits found	32.9045	6.59101	4.61718
WV34_18460				No hits found	67.6872	12.101	15.7434
WV34_18465	*			Uncharacterized protein YxiI	60.0398	7.00795	15.4287
WV34_18470	*			No hits found	80.6767	10.1468	21.8316
WV34_18500	*			No hits found	203.016	30.6459	46.9366
WV34_18505				Wall-associated protein	201.427	26.188	40.0821
WV34_18535			K17677	Putative ATP-dependent helicase IRC3	90.9958	16.0503	59.9326
WV34_18540	*		K03574	8-oxo-dGTP diphosphatase	107.095	42.019	59.6658
WV34_18710	*			No hits found	2.62507	2.83895	5.68283
WV34_18855			K00087	Probable xanthine dehydrogenase subunit A	2.40161	818.264	161.825
WV34_18870	*			Uncharacterized membrane protein YyzN	2.52739	12.3033	8.20853
WV34_18875	*			Uncharacterized ATP-dependent helicase MG140 homolog	102.271	20.978	58.6104
WV34_18880	*			No hits found	55.2474	13.1816	33.4183
WV34_18885	*			No hits found	79.8797	16.7767	51.2068
WV34_18910	*			No hits found	1923.44	8179.06	16821.8
WV34_18915	*			Thiol-disulfide oxidoreductase ResA	254.409	558.138	532.699
WV34_18920	*		K06196	Cytochrome c-type biogenesis protein CcdA	355.859	436.698	413.435
WV34_18925	*			No hits found	482.564	1397.87	4599.26
WV34_18955			K06714	Arginine utilization regulatory protein RocR	67.381	46.038	63.7205
WV34_19015				No hits found	0.886705	1.91721	1.91854
WV34_19160	*			No hits found	7.49966	8.11164	10.5533
WV34_19165	*			Uncharacterized protein MJ0793	18.912	10.2275	29.3708
WV34_19170	*			No hits found	344.864	128.787	342.641
WV34_19175	*			No hits found	193.01	114.185	272.403
WV34_19180	*		K07729	Uncharacterized HTH-type transcriptional regulator MJ0272	116.544	65.8677	154.563
WV34_19185	*			No hits found	62.6374	59.6604	366.324
WV34_19190	*			No hits found	0	3.60062	1.80156
WV34_19235			K06888	Uncharacterized protein YyaL	75.566	157.904	51.068
WV34_19255				Catabolite control protein B	30.7437	15.5652	25.0173
