# Supplementary material for: Genome and transcriptome analysis of surfactin biosynthesis in Bacillus amyloliquefaciens MT45
Source: Sci Rep. 2017 Jan 23;7:40976. doi: 10.1038/srep40976 (PMC5256033; doi:10.1038/srep40976)
Supplement: Supplementary Dataset 3 [file srep40976-s4.xls]

## Sheet: Sheet1
Dataset 3 Gene Ontology of unique genes in MT45
Biological process
Level	GO ID	GO Name	GO Type	Parents (ACC)	Parents (Name)	Nodescore	Numbers of sequence	Sequence Names
1	GO:0008150	biological_process	Biological Process			173.36	99	WV34_02480, WV34_04260, WV34_03330, WV34_14905, WV34_07770, WV34_14860, WV34_14465, WV34_12445, WV34_18540, WV34_19235, WV34_17295, WV34_03615, WV34_11195, WV34_03575, WV34_01435, WV34_03735, WV34_03975, WV34_04425, WV34_02590, WV34_09820, WV34_07760, WV34_04495, WV34_16875, WV34_18535, WV34_11180, WV34_11580, WV34_16870, WV34_02510, WV34_00450, WV34_01820, WV34_07765, WV34_09825, WV34_06435, WV3…
2	GO:0032502	developmental process	Biological Process	GO:0008150	biological_process	13.13	10	WV34_02590, WV34_17340, WV34_11180, WV34_03495, WV34_11195, WV34_11580, WV34_12375, WV34_12355, WV34_03310, WV34_03625
2	GO:0008152	metabolic process	Biological Process	GO:0008150	biological_process	77.03	72	WV34_09235, WV34_03330, WV34_14905, WV34_07770, WV34_09230, WV34_14860, WV34_12445, WV34_18505, WV34_18540, WV34_17295, WV34_03935, WV34_11390, WV34_12240, WV34_01435, WV34_03975, WV34_07735, WV34_07855, WV34_09820, WV34_02590, WV34_07565, WV34_09220, WV34_07760, WV34_14895, WV34_16875, WV34_18535, WV34_12355, WV34_11580, WV34_02510, WV34_00450, WV34_01100, WV34_01105, WV34_01820, WV34_07765, WV3…
2	GO:0044699	single-organism process	Biological Process	GO:0008150	biological_process	21.35	41	WV34_09215, WV34_07750, WV34_09235, WV34_04160, WV34_04440, WV34_07430, WV34_07770, WV34_07270, WV34_14645, WV34_02705, WV34_02505, WV34_17295, WV34_11390, WV34_11195, WV34_03310, WV34_07755, WV34_07735, WV34_09820, WV34_07740, WV34_02590, WV34_07565, WV34_09220, WV34_07760, WV34_18955, WV34_09240, WV34_12375, WV34_12410, WV34_12355, WV34_11520, WV34_18915, WV34_02815, WV34_17340, WV34_11180, WV3…
2	GO:0071840	cellular component organization or biogenesis	Biological Process	GO:0008150	biological_process	6.19	15	WV34_07740, WV34_09820, WV34_12305, WV34_07750, WV34_07760, WV34_04440, WV34_14895, WV34_18955, WV34_03935, WV34_13580, WV34_14870, WV34_07755, WV34_07765, WV34_18150, WV34_07745
2	GO:0051179	localization	Biological Process	GO:0008150	biological_process	4.39	11	WV34_01605, WV34_01080, WV34_03715, WV34_02505, WV34_17295, WV34_04485, WV34_13580, WV34_04495, WV34_11580, WV34_07040, WV34_09825
2	GO:0050896	response to stimulus	Biological Process	GO:0008150	biological_process	9.48	16	WV34_04160, WV34_03330, WV34_04440, WV34_07430, WV34_18955, WV34_14895, WV34_16875, WV34_14465, WV34_11520, WV34_12445, WV34_18540, WV34_17295, WV34_14870, WV34_01100, WV34_03700, WV34_07855
2	GO:0009987	cellular process	Biological Process	GO:0008150	biological_process	39.96	66	WV34_09235, WV34_03330, WV34_14905, WV34_07770, WV34_09230, WV34_14860, WV34_12445, WV34_18505, WV34_18540, WV34_17295, WV34_03935, WV34_11195, WV34_12240, WV34_01435, WV34_03975, WV34_07855, WV34_02590, WV34_09820, WV34_07760, WV34_09220, WV34_14895, WV34_16875, WV34_18535, WV34_12355, WV34_11180, WV34_11580, WV34_16870, WV34_00450, WV34_01100, WV34_01105, WV34_07765, WV34_09745, WV34_09215, WV3…
3	GO:0009058	biosynthetic process	Biological Process	GO:0008152	metabolic process	40.22	40	WV34_12305, WV34_07750, WV34_09235, WV34_04160, WV34_07770, WV34_07270, WV34_12445, WV34_14645, WV34_02705, WV34_17295, WV34_11390, WV34_15095, WV34_12240, WV34_19255, WV34_01435, WV34_07755, WV34_07735, WV34_02500, WV34_07855, WV34_07740, WV34_09820, WV34_04595, WV34_07760, WV34_09220, WV34_12375, WV34_14895, WV34_16875, WV34_18955, WV34_12410, WV34_18915, WV34_02815, WV34_13580, WV34_14870, WV3…
3	GO:0048646	anatomical structure formation involved in morphogenesis	Biological Process	GO:0032502, GO:0009653	developmental process, anatomical structure morphogenesis	9	9	WV34_02590, WV34_17340, WV34_11180, WV34_03495, WV34_11195, WV34_11580, WV34_12375, WV34_12355, WV34_03310
3	GO:0006950	response to stress	Biological Process	GO:0050896	response to stimulus	14	14	WV34_04160, WV34_03330, WV34_04440, WV34_07430, WV34_14895, WV34_16875, WV34_14465, WV34_11520, WV34_12445, WV34_18540, WV34_14870, WV34_01100, WV34_03700, WV34_07855
3	GO:0071554	cell wall organization or biogenesis	Biological Process	GO:0009987	cellular process	14	14	WV34_07740, WV34_09215, WV34_07750, WV34_07760, WV34_07770, WV34_16875, WV34_09230, WV34_12355, WV34_16850, WV34_16870, WV34_03310, WV34_07755, WV34_07765, WV34_07745
3	GO:0006807	nitrogen compound metabolic process	Biological Process	GO:0008152	metabolic process	28.73	42	WV34_12305, WV34_09235, WV34_03330, WV34_04440, WV34_07430, WV34_14905, WV34_07770, WV34_07270, WV34_14860, WV34_12445, WV34_18505, WV34_02705, WV34_18540, WV34_03935, WV34_15095, WV34_12240, WV34_19255, WV34_03950, WV34_01435, WV34_03975, WV34_02500, WV34_07855, WV34_09735, WV34_09820, WV34_04595, WV34_09220, WV34_09240, WV34_12375, WV34_18955, WV34_14895, WV34_12410, WV34_18535, WV34_11520, WV3…
3	GO:0051234	establishment of localization	Biological Process	GO:0051179	localization	7.18	11	WV34_01605, WV34_01080, WV34_03715, WV34_02505, WV34_17295, WV34_04485, WV34_13580, WV34_04495, WV34_11580, WV34_07040, WV34_09825
3	GO:0009653	anatomical structure morphogenesis	Biological Process	GO:0032502, GO:0048856	developmental process, anatomical structure development	5.4	9	WV34_02590, WV34_17340, WV34_11180, WV34_03495, WV34_11195, WV34_11580, WV34_12375, WV34_12355, WV34_03310
3	GO:0044237	cellular metabolic process	Biological Process	GO:0008152, GO:0009987	metabolic process, cellular process	36.95	48	WV34_09235, WV34_03330, WV34_14905, WV34_07770, WV34_14860, WV34_12445, WV34_18505, WV34_18540, WV34_03935, WV34_12240, WV34_01435, WV34_03975, WV34_07855, WV34_09820, WV34_09220, WV34_14895, WV34_18535, WV34_00450, WV34_01100, WV34_01105, WV34_09745, WV34_12305, WV34_07430, WV34_04440, WV34_07270, WV34_02705, WV34_15095, WV34_19255, WV34_03950, WV34_09735, WV34_02500, WV34_04595, WV34_09240, WV3…
3	GO:0071704	organic substance metabolic process	Biological Process	GO:0008152	metabolic process	22.16	49	WV34_09235, WV34_14905, WV34_07770, WV34_09230, WV34_14860, WV34_18505, WV34_18540, WV34_17295, WV34_11390, WV34_03975, WV34_07735, WV34_02590, WV34_07760, WV34_14895, WV34_18535, WV34_11580, WV34_02510, WV34_01100, WV34_01105, WV34_07765, WV34_09745, WV34_09215, WV34_12305, WV34_07750, WV34_04160, WV34_04440, WV34_07430, WV34_01250, WV34_07270, WV34_14645, WV34_02705, WV34_03950, WV34_07755, WV3…
3	GO:0009056	catabolic process	Biological Process	GO:0008152	metabolic process	15.22	15	WV34_02590, WV34_09215, WV34_04160, WV34_04440, WV34_07430, WV34_09230, WV34_12355, WV34_11520, WV34_18505, WV34_17295, WV34_11580, WV34_02510, WV34_01440, WV34_03310, WV34_01820
3	GO:0016043	cellular component organization	Biological Process	GO:0071840, GO:0009987	cellular component organization or biogenesis, cellular process	8.81	13	WV34_07740, WV34_09820, WV34_12305, WV34_07750, WV34_07760, WV34_04440, WV34_14895, WV34_18955, WV34_13580, WV34_14870, WV34_07755, WV34_07765, WV34_07745
3	GO:0044763	single-organism cellular process	Biological Process	GO:0009987, GO:0044699	cellular process, single-organism process	7.03	19	WV34_09820, WV34_02590, WV34_04440, WV34_07430, WV34_18955, WV34_07270, WV34_12375, WV34_12355, WV34_11520, WV34_02705, WV34_17340, WV34_17295, WV34_11180, WV34_02505, WV34_14870, WV34_11580, WV34_11195, WV34_03310, WV34_01325
3	GO:0044710	single-organism metabolic process	Biological Process	GO:0008152, GO:0044699	metabolic process, single-organism process	28.14	32	WV34_09215, WV34_07750, WV34_09235, WV34_04160, WV34_04440, WV34_07430, WV34_07770, WV34_07270, WV34_14645, WV34_02705, WV34_17295, WV34_11390, WV34_07755, WV34_07735, WV34_07740, WV34_02590, WV34_07565, WV34_09220, WV34_07760, WV34_18955, WV34_09240, WV34_12410, WV34_11520, WV34_18915, WV34_02815, WV34_16850, WV34_11580, WV34_01440, WV34_01100, WV34_01325, WV34_07765, WV34_07745
3	GO:0044238	primary metabolic process	Biological Process	GO:0008152	metabolic process	24.59	49	WV34_09235, WV34_14905, WV34_07770, WV34_09230, WV34_14860, WV34_18505, WV34_18540, WV34_17295, WV34_11390, WV34_03975, WV34_07735, WV34_02590, WV34_07760, WV34_14895, WV34_18535, WV34_11580, WV34_02510, WV34_01100, WV34_01105, WV34_07765, WV34_09745, WV34_09215, WV34_12305, WV34_07750, WV34_04160, WV34_04440, WV34_07430, WV34_01250, WV34_07270, WV34_14645, WV34_02705, WV34_03950, WV34_07755, WV3…
3	GO:0048856	anatomical structure development	Biological Process	GO:0032502	developmental process	13.24	10	WV34_02590, WV34_17340, WV34_11180, WV34_03495, WV34_11195, WV34_11580, WV34_12375, WV34_12355, WV34_03310, WV34_03625
3	GO:0044085	cellular component biogenesis	Biological Process	GO:0071840	cellular component organization or biogenesis	9.96	15	WV34_07740, WV34_09820, WV34_12305, WV34_07750, WV34_07760, WV34_04440, WV34_18955, WV34_14895, WV34_03935, WV34_13580, WV34_14870, WV34_07755, WV34_18150, WV34_07765, WV34_07745
4	GO:0046483	heterocycle metabolic process	Biological Process	GO:0044237	cellular metabolic process	2.46	11	WV34_18540, WV34_13580, WV34_14905, WV34_14895, WV34_03950, WV34_14860, WV34_18535, WV34_03700, WV34_03975, WV34_18505, WV34_09735
4	GO:0005975	carbohydrate metabolic process	Biological Process	GO:0071704, GO:0044238	organic substance metabolic process, primary metabolic process	9	9	WV34_09215, WV34_09235, WV34_16850, WV34_04440, WV34_07430, WV34_01250, WV34_02510, WV34_09240, WV34_09230
4	GO:0006629	lipid metabolic process	Biological Process	GO:0071704, GO:0044710, GO:0044238	organic substance metabolic process, single-organism metabolic process, primary metabolic process	18	18	WV34_02590, WV34_07740, WV34_07750, WV34_04160, WV34_07760, WV34_07770, WV34_14645, WV34_02815, WV34_17295, WV34_11390, WV34_16850, WV34_11580, WV34_01440, WV34_01100, WV34_07755, WV34_07765, WV34_07735, WV34_07745
4	GO:0034641	cellular nitrogen compound metabolic process	Biological Process	GO:0044237, GO:0006807	cellular metabolic process, nitrogen compound metabolic process	43.59	41	WV34_12305, WV34_09235, WV34_03330, WV34_14905, WV34_04440, WV34_07430, WV34_07770, WV34_07270, WV34_14860, WV34_12445, WV34_18505, WV34_18540, WV34_02705, WV34_03935, WV34_15095, WV34_12240, WV34_19255, WV34_03950, WV34_01435, WV34_03975, WV34_09735, WV34_02500, WV34_07855, WV34_09820, WV34_04595, WV34_09220, WV34_14895, WV34_09240, WV34_12375, WV34_18955, WV34_18535, WV34_12410, WV34_11520, WV3…
4	GO:1901360	organic cyclic compound metabolic process	Biological Process	GO:0071704	organic substance metabolic process	2.46	11	WV34_18540, WV34_13580, WV34_14905, WV34_14895, WV34_03950, WV34_14860, WV34_18535, WV34_03700, WV34_03975, WV34_18505, WV34_09735
4	GO:0006139	nucleobase-containing compound metabolic process	Biological Process	GO:0034641, GO:0046483, GO:1901360, GO:0044238, GO:0006725	cellular nitrogen compound metabolic process, heterocycle metabolic process, organic cyclic compound metabolic process, primary metabolic process, cellular aromatic compound metabolic process	4.1	11	WV34_18540, WV34_13580, WV34_14905, WV34_14895, WV34_03950, WV34_14860, WV34_18535, WV34_03700, WV34_03975, WV34_18505, WV34_09735
4	GO:0044260	cellular macromolecule metabolic process	Biological Process	GO:0044237, GO:0043170	cellular metabolic process, macromolecule metabolic process	8.71	19	WV34_12305, WV34_14905, WV34_14895, WV34_07270, WV34_14860, WV34_18535, WV34_14635, WV34_18505, WV34_18540, WV34_17340, WV34_13580, WV34_14870, WV34_03950, WV34_01105, WV34_02535, WV34_03700, WV34_03975, WV34_09745, WV34_09735
4	GO:0022607	cellular component assembly	Biological Process	GO:0016043, GO:0044085	cellular component organization, cellular component biogenesis	13.94	13	WV34_07740, WV34_09820, WV34_12305, WV34_07750, WV34_04440, WV34_07760, WV34_14895, WV34_18955, WV34_13580, WV34_14870, WV34_07755, WV34_07765, WV34_07745
4	GO:0006810	transport	Biological Process	GO:0051234	establishment of localization	11.96	11	WV34_01605, WV34_02505, WV34_17295, WV34_01080, WV34_03715, WV34_04485, WV34_13580, WV34_04495, WV34_11580, WV34_07040, WV34_09825
4	GO:0044281	small molecule metabolic process	Biological Process	GO:0044710	single-organism metabolic process	27.91	27	WV34_09215, WV34_07750, WV34_09235, WV34_04160, WV34_04440, WV34_07430, WV34_07770, WV34_07270, WV34_02705, WV34_11390, WV34_07755, WV34_07735, WV34_07740, WV34_07565, WV34_07760, WV34_09220, WV34_18955, WV34_09240, WV34_12410, WV34_11520, WV34_18915, WV34_16850, WV34_11580, WV34_01100, WV34_01325, WV34_07765, WV34_07745
4	GO:0006725	cellular aromatic compound metabolic process	Biological Process	GO:0044237	cellular metabolic process	2.46	11	WV34_18540, WV34_13580, WV34_14905, WV34_14895, WV34_03950, WV34_14860, WV34_18535, WV34_03700, WV34_03975, WV34_18505, WV34_09735
4	GO:0043170	macromolecule metabolic process	Biological Process	GO:0071704	organic substance metabolic process	5.37	19	WV34_12305, WV34_14905, WV34_07270, WV34_14895, WV34_14860, WV34_18535, WV34_14635, WV34_18505, WV34_18540, WV34_17340, WV34_14870, WV34_13580, WV34_03950, WV34_01105, WV34_02535, WV34_09745, WV34_03700, WV34_03975, WV34_09735
5	GO:0006259	DNA metabolic process	Biological Process	GO:0090304, GO:0044260	nucleic acid metabolic process, cellular macromolecule metabolic process	9	9	WV34_18540, WV34_14905, WV34_14895, WV34_03950, WV34_14860, WV34_18535, WV34_03700, WV34_03975, WV34_09735
5	GO:0090304	nucleic acid metabolic process	Biological Process	GO:0006139, GO:0043170	nucleobase-containing compound metabolic process, macromolecule metabolic process	5.83	11	WV34_18540, WV34_13580, WV34_14905, WV34_14895, WV34_03950, WV34_14860, WV34_18535, WV34_03700, WV34_03975, WV34_18505, WV34_09735
Molecular function
Level	GO ID	GO Name	GO Type	Parents (ACC)	Parents (Name)	Nodescore	Numbers of sequence	Sequence Names
1	GO:0003674	molecular_function	Molecular Function			146.89	103	WV34_02480, WV34_04260, WV34_07770, WV34_14860, WV34_14465, WV34_12445, WV34_18540, WV34_15790, WV34_19235, WV34_17295, WV34_03575, WV34_01435, WV34_03975, WV34_04425, WV34_09820, WV34_02590, WV34_07760, WV34_04495, WV34_16875, WV34_18535, WV34_01825, WV34_11580, WV34_16870, WV34_02510, WV34_03685, WV34_00450, WV34_01820, WV34_07765, WV34_09825, WV34_06435, WV34_07750, WV34_12305, WV34_04485, WV3…
2	GO:0005488	binding	Molecular Function	GO:0003674	molecular_function	25.42	48	WV34_04260, WV34_09235, WV34_03495, WV34_07770, WV34_14465, WV34_12445, WV34_18540, WV34_15790, WV34_03935, WV34_12240, WV34_03575, WV34_01435, WV34_04425, WV34_07855, WV34_09820, WV34_07760, WV34_09220, WV34_14895, WV34_11420, WV34_01825, WV34_11580, WV34_00450, WV34_01100, WV34_07765, WV34_09825, WV34_07750, WV34_04160, WV34_07270, WV34_02705, WV34_15095, WV34_16860, WV34_15695, WV34_19255, WV3…
2	GO:0003824	catalytic activity	Molecular Function	GO:0003674	molecular_function	30.34	65	WV34_09235, WV34_03495, WV34_07770, WV34_09230, WV34_14465, WV34_18505, WV34_15790, WV34_03935, WV34_11390, WV34_12240, WV34_03975, WV34_07735, WV34_01115, WV34_07565, WV34_07760, WV34_09220, WV34_14895, WV34_16875, WV34_12355, WV34_11420, WV34_16830, WV34_01825, WV34_11580, WV34_02510, WV34_03685, WV34_01105, WV34_01820, WV34_07765, WV34_09825, WV34_09215, WV34_07750, WV34_04160, WV34_03595, WV3…
3	GO:0043167	ion binding	Molecular Function	GO:0005488	binding	36	36	WV34_07750, WV34_04260, WV34_04160, WV34_03495, WV34_07770, WV34_07270, WV34_14465, WV34_02705, WV34_18540, WV34_15790, WV34_03935, WV34_15095, WV34_16860, WV34_15695, WV34_12240, WV34_03575, WV34_07755, WV34_06700, WV34_04425, WV34_06650, WV34_07740, WV34_07760, WV34_09220, WV34_09240, WV34_14895, WV34_18955, WV34_12410, WV34_11420, WV34_14635, WV34_18155, WV34_01825, WV34_13580, WV34_11580, WV3…
3	GO:0016740	transferase activity	Molecular Function	GO:0003824	catalytic activity	11.28	21	WV34_07740, WV34_07750, WV34_09235, WV34_04595, WV34_07760, WV34_07770, WV34_16875, WV34_14635, WV34_02815, WV34_03935, WV34_11390, WV34_14870, WV34_11580, WV34_07755, WV34_03625, WV34_01105, WV34_07765, WV34_18150, WV34_07735, WV34_02500, WV34_07745
3	GO:0016491	oxidoreductase activity	Molecular Function	GO:0003824	catalytic activity	21	21	WV34_07740, WV34_07750, WV34_04160, WV34_07565, WV34_03495, WV34_04440, WV34_07430, WV34_07760, WV34_09220, WV34_07770, WV34_11420, WV34_14465, WV34_11520, WV34_18915, WV34_01825, WV34_11390, WV34_11580, WV34_12240, WV34_07755, WV34_07765, WV34_09825
3	GO:1901363	heterocyclic compound binding	Molecular Function	GO:0005488	binding	5.76	16	WV34_09820, WV34_09235, WV34_03060, WV34_12375, WV34_18955, WV34_12445, WV34_02705, WV34_03935, WV34_15095, WV34_19255, WV34_00450, WV34_01100, WV34_01435, WV34_18150, WV34_02500, WV34_07855
3	GO:0016787	hydrolase activity	Molecular Function	GO:0003824	catalytic activity	10.28	26	WV34_09215, WV34_03595, WV34_04485, WV34_07270, WV34_09230, WV34_18505, WV34_15790, WV34_16860, WV34_03310, WV34_03975, WV34_06700, WV34_09735, WV34_01115, WV34_06650, WV34_01080, WV34_03060, WV34_14895, WV34_12355, WV34_12410, WV34_16830, WV34_17340, WV34_02510, WV34_03685, WV34_01325, WV34_02535, WV34_03700
3	GO:0097159	organic cyclic compound binding	Molecular Function	GO:0005488	binding	5.76	16	WV34_09820, WV34_09235, WV34_03060, WV34_12375, WV34_18955, WV34_12445, WV34_02705, WV34_03935, WV34_15095, WV34_19255, WV34_00450, WV34_01100, WV34_01435, WV34_18150, WV34_02500, WV34_07855
4	GO:0016746	transferase activity, transferring acyl groups	Molecular Function	GO:0016740	transferase activity	11	11	WV34_07740, WV34_07750, WV34_11390, WV34_07760, WV34_11580, WV34_07770, WV34_07755, WV34_07765, WV34_07735, WV34_02500, WV34_07745
4	GO:0003676	nucleic acid binding	Molecular Function	GO:1901363, GO:0097159	heterocyclic compound binding, organic cyclic compound binding	9.6	16	WV34_09820, WV34_09235, WV34_03060, WV34_12375, WV34_18955, WV34_12445, WV34_02705, WV34_03935, WV34_15095, WV34_19255, WV34_00450, WV34_01100, WV34_01435, WV34_18150, WV34_02500, WV34_07855
5	GO:0003677	DNA binding	Molecular Function	GO:0003676	nucleic acid binding	14	14	WV34_09820, WV34_09235, WV34_03060, WV34_12375, WV34_18955, WV34_12445, WV34_02705, WV34_15095, WV34_19255, WV34_00450, WV34_01100, WV34_01435, WV34_02500, WV34_07855
Cellular component
Level	GO ID	GO Name	GO Type	Parents (ACC)	Parents (Name)	Nodescore	Numbers of sequence	Sequence Names
1	GO:0005575	cellular_component	Cellular Component			205.16	96	WV34_02480, WV34_07775, WV34_09235, WV34_03495, WV34_02560, WV34_03330, WV34_07770, WV34_06440, WV34_03570, WV34_09230, WV34_14465, WV34_17335, WV34_18505, WV34_15790, WV34_17295, WV34_01635, WV34_04705, WV34_11390, WV34_11195, WV34_12240, WV34_03575, WV34_07735, WV34_03535, WV34_01115, WV34_07855, WV34_09820, WV34_02590, WV34_06430, WV34_11865, WV34_07565, WV34_09225, WV34_09220, WV34_07760, WV3…
2	GO:0043226	organelle	Cellular Component	GO:0005575	cellular_component	23.15	19	WV34_06650, WV34_02480, WV34_12305, WV34_06255, WV34_04160, WV34_03495, WV34_07430, WV34_04440, WV34_14465, WV34_11520, WV34_18915, WV34_02815, WV34_01635, WV34_17295, WV34_14870, WV34_11580, WV34_03625, WV34_09825, WV34_09745
2	GO:0044464	cell part	Cellular Component	GO:0005575, GO:0005623	cellular_component, cell	74.1	65	WV34_02480, WV34_09235, WV34_03495, WV34_07770, WV34_06440, WV34_09230, WV34_14465, WV34_17335, WV34_18505, WV34_15790, WV34_01635, WV34_04705, WV34_17295, WV34_11390, WV34_11195, WV34_12240, WV34_07735, WV34_09820, WV34_02590, WV34_07565, WV34_09225, WV34_07760, WV34_14895, WV34_18535, WV34_16830, WV34_07040, WV34_11580, WV34_01100, WV34_09825, WV34_07765, WV34_09745, WV34_07750, WV34_12305, WV3…
2	GO:0005623	cell	Cellular Component	GO:0005575	cellular_component	118.46	74	WV34_02480, WV34_09235, WV34_07775, WV34_03495, WV34_07770, WV34_06440, WV34_09230, WV34_14465, WV34_17335, WV34_18505, WV34_15790, WV34_01635, WV34_04705, WV34_17295, WV34_11390, WV34_11195, WV34_12240, WV34_03575, WV34_07735, WV34_01115, WV34_07855, WV34_09820, WV34_02590, WV34_07565, WV34_09225, WV34_07760, WV34_09220, WV34_14895, WV34_18535, WV34_16830, WV34_07040, WV34_16835, WV34_11580, WV3…
2	GO:0005576	extracellular region	Cellular Component	GO:0005575	cellular_component	9	9	WV34_09215, WV34_04160, WV34_15695, WV34_02510, WV34_01440, WV34_03685, WV34_12355, WV34_03310, WV34_18505
2	GO:0016020	membrane	Cellular Component	GO:0005575	cellular_component	19.2	32	WV34_07750, WV34_04160, WV34_04485, WV34_01250, WV34_06440, WV34_09230, WV34_14465, WV34_17335, WV34_15790, WV34_01635, WV34_02505, WV34_04705, WV34_17295, WV34_16860, WV34_15695, WV34_11195, WV34_07755, WV34_06700, WV34_06650, WV34_07740, WV34_06255, WV34_01080, WV34_09225, WV34_04595, WV34_07760, WV34_14895, WV34_07040, WV34_01605, WV34_11580, WV34_04510, WV34_07765, WV34_07745
2	GO:0032991	macromolecular complex	Cellular Component	GO:0005575	cellular_component	5.4	9	WV34_07740, WV34_07750, WV34_16860, WV34_07760, WV34_14895, WV34_07755, WV34_11520, WV34_07765, WV34_06700
3	GO:0043229	intracellular organelle	Cellular Component	GO:0043226, GO:0044424	organelle, intracellular part	6.91	13	WV34_06650, WV34_12305, WV34_04160, WV34_03495, WV34_07430, WV34_04440, WV34_14465, WV34_11520, WV34_18915, WV34_02815, WV34_01635, WV34_11580, WV34_03625
3	GO:0030312	external encapsulating structure	Cellular Component	GO:0044464, GO:0071944	cell part, cell periphery	13.2	9	WV34_02590, WV34_07740, WV34_07750, WV34_03495, WV34_07760, WV34_11580, WV34_14895, WV34_16830, WV34_18505
3	GO:0043234	protein complex	Cellular Component	GO:0032991	macromolecular complex	9	9	WV34_07740, WV34_07750, WV34_16860, WV34_07760, WV34_14895, WV34_07755, WV34_11520, WV34_07765, WV34_06700
3	GO:0044424	intracellular part	Cellular Component	GO:0044464, GO:0005622	cell part, intracellular	33.82	37	WV34_12305, WV34_07750, WV34_04160, WV34_03495, WV34_07430, WV34_04440, WV34_07770, WV34_07270, WV34_14465, WV34_01635, WV34_11390, WV34_12240, WV34_07755, WV34_07735, WV34_09820, WV34_06650, WV34_07740, WV34_07565, WV34_07760, WV34_09240, WV34_14895, WV34_12410, WV34_18535, WV34_11520, WV34_18915, WV34_02815, WV34_14470, WV34_14870, WV34_13580, WV34_16850, WV34_11580, WV34_01100, WV34_03625, WV3…
3	GO:0043227	membrane-bounded organelle	Cellular Component	GO:0043226	organelle	6.83	13	WV34_06650, WV34_12305, WV34_04160, WV34_03495, WV34_04440, WV34_07430, WV34_14465, WV34_18915, WV34_11520, WV34_02815, WV34_01635, WV34_11580, WV34_03625
3	GO:0005886	plasma membrane	Cellular Component	GO:0044464, GO:0071944, GO:0016020	cell part, cell periphery, membrane	32	32	WV34_07750, WV34_04160, WV34_04485, WV34_01250, WV34_06440, WV34_09230, WV34_14465, WV34_17335, WV34_15790, WV34_01635, WV34_02505, WV34_04705, WV34_17295, WV34_16860, WV34_15695, WV34_11195, WV34_07755, WV34_06700, WV34_06650, WV34_07740, WV34_06255, WV34_01080, WV34_09225, WV34_04595, WV34_07760, WV34_14895, WV34_07040, WV34_01605, WV34_11580, WV34_04510, WV34_07765, WV34_07745
3	GO:0005622	intracellular	Cellular Component	GO:0044464	cell part	64.29	44	WV34_02480, WV34_12305, WV34_07750, WV34_09235, WV34_04160, WV34_03495, WV34_07430, WV34_04440, WV34_07770, WV34_07270, WV34_14465, WV34_01635, WV34_17295, WV34_11390, WV34_12240, WV34_07755, WV34_07735, WV34_09820, WV34_06650, WV34_07740, WV34_06255, WV34_07565, WV34_07760, WV34_09240, WV34_14895, WV34_18955, WV34_12410, WV34_18535, WV34_11520, WV34_18915, WV34_14635, WV34_02815, WV34_14470, WV3…
3	GO:0071944	cell periphery	Cellular Component	GO:0044464	cell part	27.12	36	WV34_07750, WV34_04160, WV34_03495, WV34_04485, WV34_01250, WV34_06440, WV34_09230, WV34_14465, WV34_17335, WV34_18505, WV34_15790, WV34_01635, WV34_02505, WV34_04705, WV34_17295, WV34_16860, WV34_15695, WV34_11195, WV34_07755, WV34_06700, WV34_02590, WV34_07740, WV34_06650, WV34_06255, WV34_01080, WV34_09225, WV34_04595, WV34_07760, WV34_14895, WV34_16830, WV34_07040, WV34_01605, WV34_11580, WV3…
4	GO:0005737	cytoplasm	Cellular Component	GO:0044424	intracellular part	46.94	37	WV34_12305, WV34_07750, WV34_04160, WV34_03495, WV34_04440, WV34_07430, WV34_07770, WV34_07270, WV34_14465, WV34_01635, WV34_11390, WV34_12240, WV34_07755, WV34_07735, WV34_06650, WV34_07740, WV34_09820, WV34_07565, WV34_07760, WV34_14895, WV34_09240, WV34_12410, WV34_18535, WV34_18915, WV34_11520, WV34_02815, WV34_14470, WV34_13580, WV34_16850, WV34_14870, WV34_11580, WV34_01100, WV34_03625, WV3…
4	GO:0044444	cytoplasmic part	Cellular Component	GO:0005737, GO:0044424	cytoplasm, intracellular part	16.56	20	WV34_06650, WV34_07740, WV34_12305, WV34_07750, WV34_04160, WV34_03495, WV34_04440, WV34_07430, WV34_14895, WV34_14465, WV34_18915, WV34_11520, WV34_02815, WV34_14470, WV34_01635, WV34_13580, WV34_16850, WV34_11580, WV34_07755, WV34_07765
4	GO:0043231	intracellular membrane-bounded organelle	Cellular Component	GO:0043229, GO:0043227	intracellular organelle, membrane-bounded organelle	11.38	13	WV34_06650, WV34_12305, WV34_04160, WV34_03495, WV34_04440, WV34_07430, WV34_14465, WV34_18915, WV34_11520, WV34_02815, WV34_01635, WV34_11580, WV34_03625
5	GO:0005829	cytosol	Cellular Component	GO:0044444	cytoplasmic part	13	13	WV34_07740, WV34_07750, WV34_12305, WV34_04160, WV34_07430, WV34_14895, WV34_14465, WV34_14470, WV34_13580, WV34_16850, WV34_11580, WV34_07755, WV34_07765
