# Supplementary material for: Genome and transcriptome analysis of surfactin biosynthesis in Bacillus amyloliquefaciens MT45
Source: Sci Rep. 2017 Jan 23;7:40976. doi: 10.1038/srep40976 (PMC5256033; doi:10.1038/srep40976)
Supplement: Supplementary Dataset 4 [file srep40976-s5.xls]

## Sheet: Sheet1
Dataset 4 Gene Ontology of unique genes in DSM7T
Biological process
Level	GO ID	GO Name	GO Type	Parents (ACC)	Parents (Name)	Nodescore	Numbers of sequence	Sequence Names
1	GO:0008150	biological_process	Biological Process			133.66	94	BAMF_0926, BAMF_0923, BAMF_1934, BAMF_3750, BAMF_3674, BAMF_3751, BAMF_3672, BAMF_0280, BAMF_0281, BAMF_0921, BAMF_3833, BAMF_0129, BAMF_2788, BAMF_0601, BAMF_2503, BAMF_0288, BAMF_0244, BAMF_3435, BAMF_0562, BAMF_0243, BAMF_0246, BAMF_0289, BAMF_0487, BAMF_0245, BAMF_3434, BAMF_0937, BAMF_2915, BAMF_3848, BAMF_0250, BAMF_2391, BAMF_3847, BAMF_0778, BAMF_3404, BAMF_3922, BAMF_2313, BAMF_2236, BAM…
2	GO:0009987	cellular process	Biological Process	GO:0008150	biological_process	27.29	60	BAMF_0926, BAMF_0923, BAMF_3750, BAMF_3751, BAMF_3674, BAMF_3672, BAMF_0280, BAMF_0921, BAMF_3833, BAMF_0129, BAMF_2503, BAMF_0288, BAMF_0562, BAMF_0243, BAMF_0289, BAMF_0487, BAMF_0937, BAMF_2915, BAMF_3848, BAMF_2391, BAMF_3847, BAMF_3404, BAMF_0778, BAMF_3922, BAMF_2236, BAMF_3884, BAMF_0229, BAMF_2968, BAMF_0825, BAMF_3057, BAMF_3132, BAMF_2120, BAMF_2483, BAMF_3131, BAMF_3813, BAMF_3899, BAM…
2	GO:0044699	single-organism process	Biological Process	GO:0008150	biological_process	11.99	30	BAMF_0229, BAMF_1934, BAMF_2120, BAMF_2483, BAMF_2788, BAMF_3812, BAMF_0288, BAMF_0222, BAMF_1354, BAMF_0224, BAMF_2487, BAMF_1313, BAMF_3411, BAMF_0289, BAMF_0223, BAMF_1312, BAMF_0916, BAMF_0915, BAMF_0917, BAMF_1968, BAMF_2970, BAMF_2494, BAMF_3404, BAMF_1922, BAMF_2236, BAMF_2313, BAMF_2314, BAMF_3884, BAMF_0279, BAMF_3500
2	GO:0008152	metabolic process	Biological Process	GO:0008150	biological_process	52.64	64	BAMF_0926, BAMF_0923, BAMF_1934, BAMF_3750, BAMF_3751, BAMF_3674, BAMF_3672, BAMF_0280, BAMF_0921, BAMF_0129, BAMF_2788, BAMF_0601, BAMF_2503, BAMF_0562, BAMF_0243, BAMF_0487, BAMF_0937, BAMF_2915, BAMF_3848, BAMF_2391, BAMF_3847, BAMF_0778, BAMF_3922, BAMF_2313, BAMF_3403, BAMF_2314, BAMF_0229, BAMF_2968, BAMF_0825, BAMF_3057, BAMF_3132, BAMF_2483, BAMF_3131, BAMF_3813, BAMF_3899, BAMF_3812, BAM…
3	GO:0044763	single-organism cellular process	Biological Process	GO:0009987, GO:0044699	cellular process, single-organism process	5.59	16	BAMF_1968, BAMF_0229, BAMF_2483, BAMF_2494, BAMF_2120, BAMF_3404, BAMF_3812, BAMF_0222, BAMF_2236, BAMF_0288, BAMF_0224, BAMF_0279, BAMF_2487, BAMF_3884, BAMF_0223, BAMF_0289
3	GO:0044710	single-organism metabolic process	Biological Process	GO:0008152, GO:0044699	metabolic process, single-organism process	14.94	21	BAMF_0916, BAMF_0915, BAMF_0917, BAMF_1934, BAMF_2970, BAMF_2483, BAMF_2494, BAMF_1922, BAMF_2788, BAMF_0222, BAMF_2313, BAMF_1354, BAMF_2314, BAMF_0224, BAMF_0279, BAMF_2487, BAMF_1313, BAMF_3411, BAMF_0223, BAMF_1312, BAMF_3500
3	GO:0044238	primary metabolic process	Biological Process	GO:0008152	metabolic process	13.2	38	BAMF_0926, BAMF_0229, BAMF_1934, BAMF_2968, BAMF_0825, BAMF_3750, BAMF_3751, BAMF_2483, BAMF_3132, BAMF_3131, BAMF_3813, BAMF_0129, BAMF_0921, BAMF_3812, BAMF_0222, BAMF_0562, BAMF_0224, BAMF_2487, BAMF_0223, BAMF_0915, BAMF_0937, BAMF_1968, BAMF_2915, BAMF_1967, BAMF_0914, BAMF_2970, BAMF_2494, BAMF_3066, BAMF_1280, BAMF_2391, BAMF_0778, BAMF_3922, BAMF_1008, BAMF_2313, BAMF_2314, BAMF_0279, BAM…
3	GO:0071704	organic substance metabolic process	Biological Process	GO:0008152	metabolic process	11.26	38	BAMF_0926, BAMF_0229, BAMF_1934, BAMF_2968, BAMF_0825, BAMF_3750, BAMF_3751, BAMF_3132, BAMF_2483, BAMF_3131, BAMF_3813, BAMF_0921, BAMF_0129, BAMF_3812, BAMF_0222, BAMF_0562, BAMF_0224, BAMF_2487, BAMF_0223, BAMF_0915, BAMF_0937, BAMF_1968, BAMF_2915, BAMF_1967, BAMF_0914, BAMF_2970, BAMF_3066, BAMF_2494, BAMF_1280, BAMF_2391, BAMF_0778, BAMF_3922, BAMF_1008, BAMF_2313, BAMF_2314, BAMF_0279, BAM…
3	GO:0006807	nitrogen compound metabolic process	Biological Process	GO:0008152	metabolic process	31.77	49	BAMF_0926, BAMF_0923, BAMF_3750, BAMF_3751, BAMF_3674, BAMF_3672, BAMF_0280, BAMF_0129, BAMF_0921, BAMF_2503, BAMF_0562, BAMF_0243, BAMF_0487, BAMF_0937, BAMF_2915, BAMF_3848, BAMF_2391, BAMF_3847, BAMF_3922, BAMF_0229, BAMF_0825, BAMF_3057, BAMF_3132, BAMF_2483, BAMF_3131, BAMF_3813, BAMF_3899, BAMF_3812, BAMF_0222, BAMF_1354, BAMF_0224, BAMF_2487, BAMF_2520, BAMF_0223, BAMF_0916, BAMF_0915, BAM…
3	GO:0044237	cellular metabolic process	Biological Process	GO:0009987, GO:0008152	cellular process, metabolic process	38.44	52	BAMF_0926, BAMF_0923, BAMF_3750, BAMF_3751, BAMF_3674, BAMF_3672, BAMF_0280, BAMF_0129, BAMF_0921, BAMF_2503, BAMF_0562, BAMF_0243, BAMF_0487, BAMF_0937, BAMF_2915, BAMF_3848, BAMF_2391, BAMF_3847, BAMF_0778, BAMF_3922, BAMF_0229, BAMF_2968, BAMF_0825, BAMF_3057, BAMF_3132, BAMF_2483, BAMF_3131, BAMF_3813, BAMF_3899, BAMF_3812, BAMF_0222, BAMF_1354, BAMF_0224, BAMF_2487, BAMF_2520, BAMF_0223, BAM…
3	GO:0009058	biosynthetic process	Biological Process	GO:0008152	metabolic process	29.65	29	BAMF_0923, BAMF_3057, BAMF_2483, BAMF_3672, BAMF_0280, BAMF_0129, BAMF_3899, BAMF_2503, BAMF_0243, BAMF_1354, BAMF_2520, BAMF_3411, BAMF_0487, BAMF_0915, BAMF_0917, BAMF_0914, BAMF_3848, BAMF_2497, BAMF_2970, BAMF_1280, BAMF_2391, BAMF_3847, BAMF_1922, BAMF_3922, BAMF_3900, BAMF_0279, BAMF_0796, BAMF_0795, BAMF_3500
4	GO:0006725	cellular aromatic compound metabolic process	Biological Process	GO:0044237	cellular metabolic process	4.1	19	BAMF_0915, BAMF_0926, BAMF_0937, BAMF_1968, BAMF_2915, BAMF_0229, BAMF_1967, BAMF_0914, BAMF_0825, BAMF_3750, BAMF_3751, BAMF_3132, BAMF_1280, BAMF_3131, BAMF_3813, BAMF_0921, BAMF_3812, BAMF_0562, BAMF_2499
4	GO:0046483	heterocycle metabolic process	Biological Process	GO:0044237	cellular metabolic process	4.1	19	BAMF_0915, BAMF_0926, BAMF_0937, BAMF_1968, BAMF_2915, BAMF_0229, BAMF_1967, BAMF_0914, BAMF_0825, BAMF_3750, BAMF_3751, BAMF_3132, BAMF_1280, BAMF_3131, BAMF_3813, BAMF_0921, BAMF_3812, BAMF_0562, BAMF_2499
4	GO:1901360	organic cyclic compound metabolic process	Biological Process	GO:0071704	organic substance metabolic process	4.1	19	BAMF_0915, BAMF_0926, BAMF_0937, BAMF_1968, BAMF_2915, BAMF_0229, BAMF_1967, BAMF_0914, BAMF_0825, BAMF_3750, BAMF_3751, BAMF_3132, BAMF_1280, BAMF_3131, BAMF_3813, BAMF_0921, BAMF_3812, BAMF_0562, BAMF_2499
4	GO:0006139	nucleobase-containing compound metabolic process	Biological Process	GO:0044238, GO:0006725, GO:0046483, GO:1901360, GO:0034641	primary metabolic process, cellular aromatic compound metabolic process, heterocycle metabolic process, organic cyclic compound metabolic process, cellular nitrogen compound metabolic process	6.84	19	BAMF_0915, BAMF_0926, BAMF_0937, BAMF_1968, BAMF_2915, BAMF_0229, BAMF_1967, BAMF_0914, BAMF_0825, BAMF_3750, BAMF_3751, BAMF_3132, BAMF_1280, BAMF_3131, BAMF_3813, BAMF_0921, BAMF_3812, BAMF_0562, BAMF_2499
4	GO:1901564	organonitrogen compound metabolic process	Biological Process	GO:0006807, GO:0071704	nitrogen compound metabolic process, organic substance metabolic process	4.85	10	BAMF_2483, BAMF_2494, BAMF_2391, BAMF_0129, BAMF_3922, BAMF_0222, BAMF_0224, BAMF_0279, BAMF_2487, BAMF_0223
4	GO:0043170	macromolecule metabolic process	Biological Process	GO:0071704	organic substance metabolic process	8.57	25	BAMF_0926, BAMF_0229, BAMF_2968, BAMF_0825, BAMF_3750, BAMF_3751, BAMF_3132, BAMF_3131, BAMF_3813, BAMF_0129, BAMF_0921, BAMF_3812, BAMF_0562, BAMF_0915, BAMF_0937, BAMF_1968, BAMF_2915, BAMF_1967, BAMF_0914, BAMF_1280, BAMF_2391, BAMF_0778, BAMF_3922, BAMF_1008, BAMF_2499
4	GO:0044260	cellular macromolecule metabolic process	Biological Process	GO:0043170, GO:0044237	macromolecule metabolic process, cellular metabolic process	13.56	25	BAMF_0926, BAMF_0229, BAMF_2968, BAMF_0825, BAMF_3750, BAMF_3751, BAMF_3132, BAMF_3131, BAMF_3813, BAMF_0129, BAMF_0921, BAMF_3812, BAMF_0562, BAMF_0915, BAMF_0937, BAMF_1968, BAMF_2915, BAMF_1967, BAMF_0914, BAMF_1280, BAMF_2391, BAMF_0778, BAMF_3922, BAMF_1008, BAMF_2499
4	GO:0044281	small molecule metabolic process	Biological Process	GO:0044710	single-organism metabolic process	19.91	19	BAMF_0916, BAMF_0915, BAMF_0917, BAMF_1934, BAMF_2483, BAMF_2494, BAMF_1922, BAMF_2788, BAMF_0222, BAMF_2313, BAMF_1354, BAMF_2314, BAMF_0224, BAMF_0279, BAMF_2487, BAMF_1313, BAMF_3411, BAMF_0223, BAMF_1312
4	GO:0034641	cellular nitrogen compound metabolic process	Biological Process	GO:0006807, GO:0044237	nitrogen compound metabolic process, cellular metabolic process	48.49	44	BAMF_0926, BAMF_0923, BAMF_0229, BAMF_0825, BAMF_3750, BAMF_3057, BAMF_3751, BAMF_3674, BAMF_3132, BAMF_2483, BAMF_3672, BAMF_0280, BAMF_3131, BAMF_3813, BAMF_0129, BAMF_0921, BAMF_3899, BAMF_3812, BAMF_2503, BAMF_0562, BAMF_0243, BAMF_1354, BAMF_2520, BAMF_0487, BAMF_0916, BAMF_0915, BAMF_0937, BAMF_0917, BAMF_1968, BAMF_2915, BAMF_1967, BAMF_0914, BAMF_3848, BAMF_2497, BAMF_1280, BAMF_2391, BAM…
5	GO:0006259	DNA metabolic process	Biological Process	GO:0090304, GO:0044260	nucleic acid metabolic process, cellular macromolecule metabolic process	19	19	BAMF_0915, BAMF_0926, BAMF_0937, BAMF_1968, BAMF_2915, BAMF_0229, BAMF_1967, BAMF_0914, BAMF_0825, BAMF_3750, BAMF_3751, BAMF_3132, BAMF_1280, BAMF_3131, BAMF_3813, BAMF_0921, BAMF_3812, BAMF_0562, BAMF_2499
5	GO:0090304	nucleic acid metabolic process	Biological Process	GO:0043170, GO:0006139	macromolecule metabolic process, nucleobase-containing compound metabolic process	11.4	19	BAMF_0915, BAMF_0926, BAMF_0937, BAMF_1968, BAMF_2915, BAMF_0229, BAMF_1967, BAMF_0914, BAMF_0825, BAMF_3750, BAMF_3751, BAMF_3132, BAMF_1280, BAMF_3131, BAMF_3813, BAMF_0921, BAMF_3812, BAMF_0562, BAMF_2499
Molecular function
Level	GO ID	GO Name	GO Type	Parents (ACC)	Parents (Name)	Nodescore	Numbers of sequence	Sequence Names
1	GO:0003674	molecular_function	Molecular Function			208.14	156	BAMF_0926, BAMF_0923, BAMF_3750, BAMF_3751, BAMF_3197, BAMF_0129, BAMF_0921, BAMF_2788, BAMF_3118, BAMF_0767, BAMF_0920, BAMF_0766, BAMF_0244, BAMF_0243, BAMF_3752, BAMF_0246, BAMF_0487, BAMF_2301, BAMF_3753, BAMF_0245, BAMF_0937, BAMF_0939, BAMF_3409, BAMF_2280, BAMF_0250, BAMF_0770, BAMF_2391, BAMF_0776, BAMF_3407, BAMF_0778, BAMF_0932, BAMF_3922, BAMF_0777, BAMF_2313, BAMF_3403, BAMF_2314, BAM…
2	GO:0005488	binding	Molecular Function	GO:0003674	molecular_function	30.08	67	BAMF_0926, BAMF_0923, BAMF_3674, BAMF_3672, BAMF_0280, BAMF_3197, BAMF_0129, BAMF_2788, BAMF_3833, BAMF_2503, BAMF_0243, BAMF_2501, BAMF_3675, BAMF_3752, BAMF_0487, BAMF_0937, BAMF_0939, BAMF_2915, BAMF_3848, BAMF_3409, BAMF_2914, BAMF_2280, BAMF_0577, BAMF_3847, BAMF_0778, BAMF_0932, BAMF_0777, BAMF_2313, BAMF_3600, BAMF_2314, BAMF_3005, BAMF_0828, BAMF_0827, BAMF_0229, BAMF_0825, BAMF_3178, BAM…
2	GO:0003824	catalytic activity	Molecular Function	GO:0003674	molecular_function	34.82	88	BAMF_0926, BAMF_2508, BAMF_1934, BAMF_2748, BAMF_2903, BAMF_2191, BAMF_1010, BAMF_3673, BAMF_3750, BAMF_3674, BAMF_3751, BAMF_3197, BAMF_2900, BAMF_0921, BAMF_3833, BAMF_2788, BAMF_3118, BAMF_0767, BAMF_1933, BAMF_0920, BAMF_0601, BAMF_0766, BAMF_3834, BAMF_0562, BAMF_3675, BAMF_2301, BAMF_3830, BAMF_3753, BAMF_3409, BAMF_2280, BAMF_0770, BAMF_0776, BAMF_3407, BAMF_0778, BAMF_2513, BAMF_0777, BAM…
3	GO:0097159	organic cyclic compound binding	Molecular Function	GO:0005488	binding	15.34	42	BAMF_0828, BAMF_0827, BAMF_0923, BAMF_0229, BAMF_0825, BAMF_3057, BAMF_3674, BAMF_1276, BAMF_3132, BAMF_1275, BAMF_3672, BAMF_0280, BAMF_3131, BAMF_0545, BAMF_3813, BAMF_0129, BAMF_3833, BAMF_3899, BAMF_2503, BAMF_0243, BAMF_1277, BAMF_2501, BAMF_2520, BAMF_0487, BAMF_0937, BAMF_0939, BAMF_2915, BAMF_1967, BAMF_3848, BAMF_2914, BAMF_2497, BAMF_3388, BAMF_0550, BAMF_1280, BAMF_0577, BAMF_3847, BAM…
3	GO:0043167	ion binding	Molecular Function	GO:0005488	binding	32	32	BAMF_0926, BAMF_3178, BAMF_2483, BAMF_3012, BAMF_3177, BAMF_3131, BAMF_3197, BAMF_2281, BAMF_1314, BAMF_0129, BAMF_2788, BAMF_3833, BAMF_1313, BAMF_3675, BAMF_3752, BAMF_0487, BAMF_1312, BAMF_0915, BAMF_0917, BAMF_0914, BAMF_3848, BAMF_3409, BAMF_2280, BAMF_3388, BAMF_1280, BAMF_0558, BAMF_0778, BAMF_1922, BAMF_0777, BAMF_2313, BAMF_2314, BAMF_0279
3	GO:0016787	hydrolase activity	Molecular Function	GO:0003824	catalytic activity	11.48	29	BAMF_1010, BAMF_3750, BAMF_2760, BAMF_3673, BAMF_3572, BAMF_3012, BAMF_3197, BAMF_3131, BAMF_2889, BAMF_1314, BAMF_3833, BAMF_3118, BAMF_0601, BAMF_0222, BAMF_0224, BAMF_2487, BAMF_0223, BAMF_3753, BAMF_0918, BAMF_3409, BAMF_3388, BAMF_3066, BAMF_0550, BAMF_0776, BAMF_2513, BAMF_0777, BAMF_3403, BAMF_0551, BAMF_3027
3	GO:1901363	heterocyclic compound binding	Molecular Function	GO:0005488	binding	15.34	42	BAMF_0828, BAMF_0827, BAMF_0923, BAMF_0229, BAMF_0825, BAMF_3057, BAMF_3674, BAMF_1276, BAMF_3132, BAMF_1275, BAMF_3672, BAMF_0280, BAMF_3131, BAMF_0545, BAMF_3813, BAMF_0129, BAMF_3833, BAMF_3899, BAMF_2503, BAMF_0243, BAMF_1277, BAMF_2501, BAMF_2520, BAMF_0487, BAMF_0937, BAMF_0939, BAMF_2915, BAMF_1967, BAMF_3848, BAMF_2914, BAMF_2497, BAMF_3388, BAMF_0550, BAMF_1280, BAMF_0577, BAMF_3847, BAM…
3	GO:0016740	transferase activity	Molecular Function	GO:0003824	catalytic activity	13.56	28	BAMF_2508, BAMF_2968, BAMF_2191, BAMF_3058, BAMF_1273, BAMF_3674, BAMF_3751, BAMF_2483, BAMF_3132, BAMF_0921, BAMF_0920, BAMF_3017, BAMF_0562, BAMF_3411, BAMF_3016, BAMF_3412, BAMF_0917, BAMF_3064, BAMF_1280, BAMF_1963, BAMF_0511, BAMF_0778, BAMF_1922, BAMF_1008, BAMF_3820, BAMF_0796, BAMF_0510, BAMF_0795
3	GO:0016491	oxidoreductase activity	Molecular Function	GO:0003824	catalytic activity	18	18	BAMF_0915, BAMF_0914, BAMF_2280, BAMF_2496, BAMF_0770, BAMF_2281, BAMF_1271, BAMF_2788, BAMF_2313, BAMF_0771, BAMF_1321, BAMF_2314, BAMF_1313, BAMF_3675, BAMF_3840, BAMF_1312, BAMF_2301, BAMF_3830
4	GO:0003676	nucleic acid binding	Molecular Function	GO:0097159, GO:1901363	organic cyclic compound binding, heterocyclic compound binding	25.56	42	BAMF_0828, BAMF_0827, BAMF_0923, BAMF_0229, BAMF_0825, BAMF_3057, BAMF_3674, BAMF_1276, BAMF_3132, BAMF_1275, BAMF_3672, BAMF_0280, BAMF_3131, BAMF_0545, BAMF_3813, BAMF_0129, BAMF_3833, BAMF_3899, BAMF_2503, BAMF_0243, BAMF_1277, BAMF_2501, BAMF_2520, BAMF_0487, BAMF_0937, BAMF_0939, BAMF_2915, BAMF_1967, BAMF_3848, BAMF_2914, BAMF_2497, BAMF_3388, BAMF_0550, BAMF_1280, BAMF_0577, BAMF_3847, BAM…
5	GO:0003677	DNA binding	Molecular Function	GO:0003676	nucleic acid binding	40	40	BAMF_0828, BAMF_0827, BAMF_0923, BAMF_0229, BAMF_0825, BAMF_3057, BAMF_1276, BAMF_3132, BAMF_1275, BAMF_3672, BAMF_0280, BAMF_3131, BAMF_0545, BAMF_3813, BAMF_3833, BAMF_3899, BAMF_2503, BAMF_0243, BAMF_1277, BAMF_2501, BAMF_2520, BAMF_0487, BAMF_0937, BAMF_0939, BAMF_2915, BAMF_1967, BAMF_3848, BAMF_2914, BAMF_2497, BAMF_3388, BAMF_0550, BAMF_1280, BAMF_0577, BAMF_3847, BAMF_0932, BAMF_3900, BAM…
Cellular component
Level	GO ID	GO Name	GO Type	Parents (ACC)	Parents (Name)	Nodescore	Numbers of sequence	Sequence Names
1	GO:0005575	cellular_component	Cellular Component			104.55	94	BAMF_0208, BAMF_3837, BAMF_2191, BAMF_3674, BAMF_0561, BAMF_3197, BAMF_0282, BAMF_0281, BAMF_0129, BAMF_0244, BAMF_0288, BAMF_3435, BAMF_3633, BAMF_0246, BAMF_0245, BAMF_0289, BAMF_0564, BAMF_3434, BAMF_0818, BAMF_3409, BAMF_0493, BAMF_3166, BAMF_2272, BAMF_2391, BAMF_3846, BAMF_0778, BAMF_3008, BAMF_3922, BAMF_0777, BAMF_0931, BAMF_2236, BAMF_3722, BAMF_3884, BAMF_2510, BAMF_3005, BAMF_3819, BAM…
2	GO:0044464	cell part	Cellular Component	GO:0005575, GO:0005623	cellular_component, cell	15.98	21	BAMF_0915, BAMF_2968, BAMF_3674, BAMF_3146, BAMF_2483, BAMF_1276, BAMF_1275, BAMF_3197, BAMF_2391, BAMF_0282, BAMF_0281, BAMF_1238, BAMF_0129, BAMF_0778, BAMF_1008, BAMF_3922, BAMF_1277, BAMF_0796, BAMF_3411, BAMF_0795, BAMF_3500
2	GO:0016020	membrane	Cellular Component	GO:0005575	cellular_component	7.2	12	BAMF_3146, BAMF_1276, BAMF_1275, BAMF_3197, BAMF_0282, BAMF_0281, BAMF_1238, BAMF_1277, BAMF_0796, BAMF_3411, BAMF_0795, BAMF_3500
2	GO:0005623	cell	Cellular Component	GO:0005575	cellular_component	9.59	21	BAMF_0915, BAMF_2968, BAMF_3674, BAMF_3146, BAMF_2483, BAMF_1276, BAMF_1275, BAMF_3197, BAMF_2391, BAMF_0282, BAMF_0281, BAMF_1238, BAMF_0129, BAMF_0778, BAMF_1008, BAMF_3922, BAMF_1277, BAMF_0796, BAMF_3411, BAMF_0795, BAMF_3500
3	GO:0071944	cell periphery	Cellular Component	GO:0044464	cell part	7.2	12	BAMF_3146, BAMF_1276, BAMF_1275, BAMF_3197, BAMF_0282, BAMF_0281, BAMF_1238, BAMF_1277, BAMF_0796, BAMF_3411, BAMF_0795, BAMF_3500
3	GO:0005622	intracellular	Cellular Component	GO:0044464	cell part	12.38	9	BAMF_0915, BAMF_3674, BAMF_2483, BAMF_2391, BAMF_2968, BAMF_0129, BAMF_0778, BAMF_3922, BAMF_1008
3	GO:0005886	plasma membrane	Cellular Component	GO:0071944, GO:0016020, GO:0044464	cell periphery, membrane, cell part	12	12	BAMF_3146, BAMF_1276, BAMF_1275, BAMF_3197, BAMF_0282, BAMF_0281, BAMF_1238, BAMF_1277, BAMF_0796, BAMF_3411, BAMF_0795, BAMF_3500
