# Supplementary material for: Genome and transcriptome analysis of surfactin biosynthesis in Bacillus amyloliquefaciens MT45
Source: Sci Rep. 2017 Jan 23;7:40976. doi: 10.1038/srep40976 (PMC5256033; doi:10.1038/srep40976)
Supplement: Supplementary Dataset 5 [file srep40976-s6.xls]

## Sheet: Sheet1
Dataset 5 Major differences in metabolic pathways of MT45 compared with DSM7T cultivated for 12 h
Pathway categories	Pathway_ID	Pathway description	Number of up_regulated genes	Number of down_regulated genes	All genes in this pathway	P value
Cell motility	ko02030	Bacterial chemotaxis	17	0	23	0.000129373
Cell motility	ko02040	Flagellar assembly	28	0	32	0.000150924
Energy metabolism	ko00195	Photosynthesis	7	0	8	0.00232638
Membrane transport	ko02010	ABC transporters	50	13	115	0.0147972
Carbohydrate metabolism	ko00051	Fructose and mannose metabolism	11	4	21	0.0244185
Metabolism of cofactors and vitamins	ko00780	Biotin metabolism	7	1	16	0.0281604
Energy metabolism	ko00910	Nitrogen metabolism	7	3	16	0.0288154
Lipid metabolism	ko00061	Fatty acid biosynthesis	9	3	22	0.0289185
Metabolism of cofactors and vitamins	ko00740	Riboflavin metabolism	3	0	7	0.0326044
Signal transduction	ko02020	Two-component system	41	5	106	0.0343945
Translation	ko00970	Aminoacyl-tRNA biosynthesis	8	1	26	0.0384526
Membrane transport	ko02060	Phosphotransferase system (PTS)	8	2	22	0.0424228
Nucleotide metabolism	ko00230	Purine metabolism	22	10	72	0.0445895
Energy metabolism	ko00190	Oxidative phosphorylation	13	1	34	0.0448451
Global and overview maps	ko01212	Fatty acid metabolism	10	3	28	0.0448599
Metabolism of cofactors and vitamins	ko00730	Thiamine metabolism	3	0	16	0.0450129
Carbohydrate metabolism	ko00020	Citrate cycle (TCA cycle)	6	7	25	0.0452616
Folding, sorting and degradation	ko04122	Sulfur relay system	4	0	13	0.0458312
Carbohydrate metabolism	ko00030	Pentose phosphate pathway	6	1	23	0.0462641
Global and overview maps	ko01210	2-Oxocarboxylic acid metabolism	5	2	29	0.046288
Carbohydrate metabolism	ko00640	Propanoate metabolism	10	5	29	0.0470095
Lipid metabolism	ko00071	Fatty acid degradation	1	4	16	0.0478849
Energy metabolism	ko00920	Sulfur metabolism	4	1	16	0.0478849
Global and overview maps	ko01230	Biosynthesis of amino acids	30	16	121	0.0486403
Glycan biosynthesis and metabolism	ko00550	Peptidoglycan biosynthesis	5	1	20	0.0495403
