# Supplementary material for: Genome and transcriptome analysis of surfactin biosynthesis in Bacillus amyloliquefaciens MT45
Source: Sci Rep. 2017 Jan 23;7:40976. doi: 10.1038/srep40976 (PMC5256033; doi:10.1038/srep40976)
Supplement: Supplementary Dataset 6 [file srep40976-s7.xls]

## Sheet: Sheet1
Dataset 6 Detail information of genes involved in surfactin synthesis pathway
GeneID in DSM7	GeneID in MT45	KO number	Abbreviation	Predict function
BAMF_3637	WV34_17975	K02809	SACP	PTS sugar transporter [EC:2.7.1.69]
BAMF_0172	WV34_01005	K02809	MURP	permease [EC:2.7.1.69]
BAMF_3636	WV34_17970	K01193	SACA	sucrose-6-phosphate-hydrolase [EC:3.2.1.26]
BAMF_0608	WV34_03380	K00847	FRUC	sugar-kinase [EC:2.7.1.4]
BAMF_3703	WV34_18290	K00847	GMUE	fructokinase [EC:2.7.1.4]
BAMF_2935	WV34_14460	K01810	PGI	glucose-6-phosphate_isomerase [EC:5.3.1.9]
BAMF_2722	WV34_13435	K00850	PFKA	6-phosphofructokinase [EC:2.7.1.11]
BAMF_3549	WV34_17550	K01624	FBAA	fructose-bisphosphate-aldolase [EC:4.1.2.13]
BAMF_3254	WV34_16075	K01803	TPIA	triosephosphate-isomerase [EC:5.3.1.1]
BAMF_2705	WV34_13350	K00134	GAPB	glyceraldehyde-3-phosphate-dehydrogenase [EC:1.2.1.12]
BAMF_3256	WV34_16090	K00134	GAPA	glyceraldehyde-3-phosphate-dehydrogenase [EC:1.2.1.12]
BAMF_3255	WV34_16080	K00927	PGK	phosphoglycerate-kinase [EC:2.7.2.3]
BAMF_3253	WV34_16070	K15633	PGM	phosphoglyceromutase [EC:5.4.2.12]
BAMF_3252	WV34_16065	K01689	ENO	enolase [EC:4.2.1.11]
BAMF_2721	WV34_13430	K00873	PYK	pyruvate-kinase [EC:2.7.1.40]
BAMF_2637	WV34_13000	K01653	ILVH	acetolactate_synthase_small_subunit[EC:2.2.1.6]
BAMF_2638	WV34_13005	K01652	ILVB	acetolactate_synthase_large_subunit[EC:2.2.1.6]
BAMF_3445	WV34_17025	K01652	ALSS	acetolactate synthase I/II/III large subunit [EC:2.2.1.6]
BAMF_2636	WV34_12995	K00053	ILVC	ketol-acid reductoisomerase [EC:1.1.1.86]
BAMF_2087	WV34_10465	K01687	ILVD	dihydroxy-acid dehydratase [EC:4.2.1.9]
BAMF_0218	WV34_01305	K00826	YBGE	branched-chain amino acid aminotransferase [EC:2.6.1.42]
BAMF_3686	WV34_18210	K00826	ILVK	branched-chain amino acid aminotransferase [EC:2.6.1.42]
BAMF_2635	WV34_12990	K01649	LEUA	2-isopropylmalate synthase [EC:2.3.3.13]
BAMF_2632	WV34_12975	K01704	LEUD	3-isopropylmalate dehydratase (small subunit) [EC:4.2.1.33]
BAMF_2633	WV34_12980	K01703	LEUC	3-isopropylmalate dehydratase (large subunit) [EC:4.2.1.33]
BAMF_2634	WV34_12985	K00052	LEUB	3-isopropylmalate dehydrogenase [EC:1.1.1.85]
BAMF_1560	WV34_07920	K01958	PYCA	pyruvate carboxylase [EC:6.4.1.1]
BAMF_1050	WV34_05310	K11358	YHDR	aspartate aminotransferase [EC:2.6.1.1]
BAMF_2137	WV34_10700	K00812	ASPB	aspartate aminotransferase [EC:2.6.1.1]
BAMF_1040	WV34_05260	K01647	CITA	citrate synthase [EC:2.3.3.1]
BAMF_2311	WV34_11570	K01647	PRPC3	citrate synthase [EC:2.3.3.1]
BAMF_2717	WV34_13410	K01647	CITZ	citrate synthase [EC:2.3.3.1]
BAMF_1886	WV34_09470	K01681	CITB	aconitate hydratase [EC:4.2.1.3]
BAMF_2716	WV34_13405	K00031	ICD	isocitrate dehydrogenase [EC:1.1.1.42]
BAMF_0781	WV34_04525	K00161	ACOA	pyruvate dehydrogenase E1 component alpha subunit [EC:1.2.4.1]
BAMF_0782	WV34_04530	K00162	ACOB	pyruvate dehydrogenase E1 component beta subunit [EC:1.2.4.1]
BAMF_1533	WV34_07780	K00161	PDHA	pyruvate dehydrogenase E1 component alpha subunit [EC:1.2.4.1]
BAMF_1534	WV34_07785	K00162	PDHB	pyruvate dehydrogenase E1 component beta subunit [EC:1.2.4.1]
BAMF_0783	WV34_04535	K00627	ACOC	pyruvate dehydrogenase E2 component (dihydrolipoamide acetyltransferase) [EC:2.3.1.12]
BAMF_1535	WV34_07790	K00627	PDHC	pyruvate dehydrogenase E2 component (dihydrolipoamide acetyltransferase) [EC:2.3.1.12]
BAMF_0784	WV34_04540	K00382	ACOL	dihydrolipoamide dehydrogenase [EC:1.8.1.4]
BAMF_1536	WV34_07795	K00382	PDHD	dihydrolipoamide dehydrogenase [EC:1.8.1.4]
BAMF_2303	WV34_11530	K00382	LPDV	dihydrolipoamide dehydrogenase [EC:1.8.1.4]
BAMF_1931	WV34_09675	K02160	ACCB	acetyl-CoA carboxylase subunit (biotin carboxyl carrier subunit) (EC:6.4.1.2)
BAMF_1932	WV34_09680	K01961	YNGHA	acetyl-CoA carboxylase, biotin carboxylase subunit [EC:6.4.1.2 6.3.4.14]
BAMF_2338	WV34_11695	K01961	ACCC	acetyl-CoA carboxylase, biotin carboxylase subunit [EC:6.4.1.2 6.3.4.14]
BAMF_2339	WV34_11700	K02160	ACCB	acetyl-CoA carboxylase subunit (biotin carboxyl carrier subunit) (EC:6.4.1.2)
BAMF_2723	WV34_13440	K01962	ACCA	acetyl-CoA carboxylase carboxyl transferase subunit alpha [EC:6.4.1.2]
BAMF_2724	WV34_13445	K01963	ACCD	acetyl-CoA carboxylase carboxyl transferase subunit beta [EC:6.4.1.2]
BAMF_1662	WV34_08435	K00645	FABD	malonyl CoA:acyl carrier protein transacylase [EC:2.3.1.39]
BAMF_1914	WV34_09595	K00645	ITUD	malonyl-CoA transacylase [EC:2.3.1.39]
BAMF_1110	WV34_05615	K00648	FABHB	3-oxoacyl-[acyl-carrier-protein] synthase III [EC:2.3.1.180]
BAMF_1206	WV34_06095	K00648	FABHA	3-oxoacyl-[acyl-carrier-protein] synthase III [EC:2.3.1.180]
BAMF_0500	WV34_02765	K00648	FABH	3-oxoacyl-[acyl-carrier-protein] synthase III [EC:2.3.1.180]
BAMF_1207	WV34_06100	K09458	FABF	3-oxoacyl-[acyl-carrier-protein] synthase II [EC:2.3.1.179]
BAMF_1663	WV34_08440	K00059	FABG	3-oxoacyl-[acyl-carrier protein] reductase [EC:1.1.1.100]
BAMF_1760	WV34_08925	K00059	YMFI	3-oxoacyl-[acyl-carrier protein] reductase [EC:1.1.1.100]
BAMF_1956	WV34_09865	K00059	YOXD	3-oxoacyl-[acyl-carrier protein] reductase [EC:1.1.1.100]
BAMF_2734	WV34_13500	K00059	YTKK	3-oxoacyl-[acyl-carrier protein] reductase [EC:1.1.1.100]
BAMF_3480	WV34_17195	K02372	FABZ	3-hydroxyacyl-[acyl-carrier-protein] dehydratase [EC:4.2.1.59]
BAMF_1246	WV34_06295	K00208	FABI	enoyl-[acyl-carrier protein] reductase I [EC:1.3.1.9 1.3.1.10]
BAMF_0873	WV34_04740	K10780	FABL	enoyl-[acyl-carrier protein] reductase III [EC:1.3.1.104]
BAMF_2285	WV34_11440	K00036	ZWF	glucose-6-phosphate 1-dehydrogenase [EC:1.1.1.49 1.1.1.363]
BAMF_1389	WV34_07020	K07404	YKGB	6-phosphogluconolactonase [EC:3.1.1.31]
BAMF_2286	WV34_11445	K00033	GNDA	6-phosphogluconate dehydrogenase [EC:1.1.1.44 1.1.1.343]
BAMF_0312	WV34_01755	K15654	SRFAA	surfactin family lipopeptide synthetase A [EC:5.1.1.12]
BAMF_0313	WV34_01760	K15655	SRFAB	surfactin family lipopeptide synthetase B [EC:5.1.1.3]
BAMF_0314	WV34_01765	K15656	SRFAC	surfactin family lipopeptide synthetase C [EC:5.1.1.11]
BAMF_0315	WV34_01770	K15657	SRFAD	surfactin family lipopeptide synthetase D [EC:3.1.2.-]
BAMF_0317	WV34_01780	K06133	SFP	4'-phosphopantetheinyl transferase [EC:2.7.8.-]
BAMF_3149	WV34_15560	K11618	LIAR	two-component system, NarL family, response regulator LiaR
BAMF_3150	WV34_15565	K11617	LIAS	two-component system, NarL family, sensor histidine kinase LiaS [EC:2.7.13.3]
BAMF_3151	WV34_15570	K11622	LIAF	lia operon protein LiaF
BAMF_3152	WV34_15575	K11621	LIAG	lia operon protein LiaG
BAMF_3153	WV34_15580	K11620	LIAH	lia operon protein LiaH
BAMF_3154	WV34_15585	K11619	LIAI	lia operon protein LiaI
BAMF_0666	WV34_03925	K03296	SWRC	swarming motility protein
