# Supplementary material for: Genome and transcriptome analysis of surfactin biosynthesis in Bacillus amyloliquefaciens MT45
Source: Sci Rep. 2017 Jan 23;7:40976. doi: 10.1038/srep40976 (PMC5256033; doi:10.1038/srep40976)
Supplement: Supplementary Dataset 7 [file srep40976-s8.xls]

## Sheet: Sheet1
Dataset 7 Expression and fold changes of common genes in DSM7T and MT45
GeneID		Gene name	Description	FPKM						log2(M/D)
GeneID in DSM7	GeneID in MT45			D12	D24	D36	M12	M24	M36	12h	24h	36h
BAMF_0001	WV34_00005	dnaA	chromosomal_replication_initiator_protein_DnaA	459.52	420.113	340.384	481.768	124.444	330.328	0.0682082	-1.75528	-0.0432669
BAMF_0002	WV34_00010	dnaN	DNA_polymerase_III_subunit_beta	243.845	210.049	147.153	264.441	74.2101	159.883	0.116978	-1.50104	0.119701
BAMF_0003	WV34_00015	yaaA	hypothetical_protein	156.329	125.67	82.7234	131.998	85.7224	147.926	-0.244069	-0.551897	0.838506
BAMF_0004	WV34_00020	recF	DNA_recombination_protein_RecF	374.062	424.664	386.275	411.231	217.112	334.925	0.13667	-0.967878	-0.205787
BAMF_0005	WV34_00025	remB	hypothetical_protein	115.702	128.735	112.255	93.0722	73.3628	88.5581	-0.313989	-0.811285	-0.342087
BAMF_0006	WV34_00030	gyrB	DNA_gyrase_subunit_B	400.14	493.363	384.421	492.503	332.436	444.723	0.299625	-0.569574	0.210222
BAMF_0007	WV34_00035	gyrA	DNA_gyrase_subunit_A	496.256	599.246	473.012	508.913	459.519	496.223	0.0363331	-0.383026	0.0691109
BAMF_0008	WV34_00055	yaaC	hypothetical_protein	0.272085	0.250442	1.13869	1.13572	45.8409	10.1814	2.06148	7.51601	3.16049
BAMF_0009	WV34_00060	guaB	inosine_5_monophosphate_dehydrogenase	615.748	795.489	947.288	1244.46	363.473	725.354	1.0151	-1.12999	-0.385117
BAMF_0010	WV34_00065	dacA	D_alanyl_D_alanine_carboxypeptidase	153.43	147.453	175.475	423.996	132.989	359.504	1.46647	-0.148942	1.03474
BAMF_0011	WV34_00070	pdxS	pyridoxal_5_phosphate_synthase_subunit_PdxS	705.208	625.815	549.725	1165.66	162.08	518.856	0.725024	-1.94903	-0.0833769
BAMF_0012	WV34_00075	pdxT	glutamine_amidotransferase	867.759	783.229	661.944	1419.16	225.656	677.03	0.709666	-1.79531	0.0325113
BAMF_0013	WV34_00080	serS	seryl_tRNA_synthetase	100.929	107.131	107.403	304.223	186.147	228.612	1.59178	0.797062	1.08986
BAMF_0014	WV34_00085	glxK	glycerate_kinase	91.4436	103.057	131.35	117.423	33.7459	65.4786	0.360762	-1.61066	-1.00432
BAMF_0015	WV34_00095	dck	deoxycytidine_kinase	108.802	123.425	86.1048	127.815	45.5143	92.9006	0.232353	-1.43924	0.109595
BAMF_0016	WV34_00100	dgk	deoxyguanosine_kinase	123.363	116.003	77.6621	128.076	47.7025	91.1602	0.0540869	-1.28202	0.231193
BAMF_0017	WV34_00105	yaaH	germination_protein	14.1395	8.55041	8.24247	8.59951	1383.59	448.028	-0.717402	7.33821	5.76437
BAMF_0018	WV34_00110	yaaI	isochorismatase	64.3097	51.5209	46.9694	37.0521	133.41	49.5447	-0.795479	1.37263	0.0770097
BAMF_0019	WV34_00115	tadA	adenosine_deaminase	33.2146	33.5231	28.0263	73.788	108.213	73.1695	1.15157	1.69064	1.38446
BAMF_0020	WV34_00120	dnaX	DNA_polymerase_III_subunit_gamma_tau	95.6555	105.827	81.9239	103.531	378.582	159.513	0.114144	1.8389	0.961321
BAMF_0021	WV34_00125	yaaK	hypothetical_protein	166.911	166.09	202.214	224.664	315.401	207.693	0.428694	0.925221	0.0385696
BAMF_0022	WV34_00130	recR	recombination_protein_RecR	54.1774	53.0466	43.9884	103.115	183.343	102.582	0.928488	1.78921	1.22158
BAMF_0023	WV34_00135	yaaL	hypothetical_protein	75.3254	59.2636	64.9759	143.998	341.674	137.705	0.934843	2.5274	1.08361
BAMF_0024	WV34_00140	bofA	sigma_K_factor_processing_regulatory_protein_BofA	11.2712	7.21554	6.15281	28.6364	296.527	36.6762	1.34521	5.36091	2.57552
BAMF_0025	WV34_00165	xpaC	protein_xpaC	48.3844	70.4654	82.3203	98.6919	97.9444	81.4739	1.02839	0.475049	-0.0149096
BAMF_0026	WV34_00170	yaaN	tellurite_resistance_protein_TelA	58.08	87.6914	93.8832	100.257	85.0573	100.424	0.787593	-0.0440008	0.0971717
BAMF_0027	WV34_00175	yaaO	hypothetical_protein	43.6666	38.3569	32.6617	55.8823	25.1705	46.5888	0.355864	-0.607752	0.512387
BAMF_0028	WV34_00180	tmk	thymidylate_kinase	38.671	30.183	26.692	37.8589	13.2043	32.5778	-0.0306208	-1.19273	0.287481
BAMF_0029	WV34_00185	yaaQ	hypothetical_protein	188.967	182.552	174.746	206.18	143.469	354.287	0.125772	-0.347566	1.01966
BAMF_0030	WV34_00190	yaaR	hypothetical_protein	195.677	253.229	192.766	185.631	130.211	292.008	-0.0760357	-0.959592	0.599156
BAMF_0031	WV34_00195	holB	DNA_polymerase_III_subunit_delta	300.178	368.712	373.83	384.651	153.176	301.719	0.357732	-1.2673	-0.309177
BAMF_0032	WV34_00200	yaaT	stage_0_sporulation_protein	355.315	449.478	407.08	313.563	112.378	269.248	-0.180344	-1.99989	-0.596378
BAMF_0033	WV34_00205	yabA	DNA_replication_initiation_control_protein_YabA	295.768	420.002	309.839	284.397	109.377	272.989	-0.0565565	-1.94108	-0.182672
BAMF_0034	WV34_00210	yabB	hypothetical_protein	32.1701	26.5636	21.8332	39.7738	31.1878	43.9222	0.306099	0.231533	1.00842
BAMF_0035	WV34_00215	yazA	hypothetical_protein	6.46861	3.17484	2.70765	2.88019	7.81245	12.9102	-1.16729	1.29909	2.2534
BAMF_0036	WV34_00220	yabC	16S_rRNA_cytidine_1402_2_O_methyltransferase	39.3115	31.5862	21.1798	50.9384	45.4412	68.6112	0.373805	0.524706	1.69576
BAMF_0037	WV34_00225	abrB	transition_state_regulator_Abh	1503.94	646.66	432.222	2519.98	294.414	304.061	0.744667	-1.13516	-0.507414
BAMF_0038	WV34_00230	metS	methionyl_tRNA_synthetase	247.775	256.28	206.04	369.539	245.676	278.272	0.576693	-0.0609668	0.433572
BAMF_0039	WV34_00235	yabD	hydrolase_TatD	130.892	138.898	92.7119	180.561	75.9904	98.0217	0.46411	-0.870139	0.0803468
BAMF_0040	WV34_00240	yabE1	hypothetical_protein	468.813	658.794	514.818	281.387	1178.88	524.563	-0.736458	0.839519	0.0270546
BAMF_0041	WV34_00245	rnmV	ribonuclease_M5	59.6413	59.9498	31.2015	60.8932	84.7759	74.678	0.0299692	0.4999	1.25907
BAMF_0042	WV34_00250	ksgA	dimethyladenosine_transferase	80.0898	76.9408	46.0429	100.162	121.974	102.642	0.322653	0.664748	1.15657
BAMF_0043	WV34_00255	yabG	peptidase	3.69218	2.98994	3.70855	8.13695	795.448	2419.77	1.14002	8.05551	9.3498
BAMF_0044	WV34_00260	veg	protein_Veg	15623.7	23350.4	31024.3	2163.29	7055.66	4423.85	-2.85244	-1.7266	-2.81002
BAMF_0045	WV34_00265	sspF	protein_sspF	1527.87	1669.3	1502.64	130.285	4304.41	1754.61	-3.55178	1.36658	0.223655
BAMF_0046	WV34_00270	ispE	4_diphosphocytidyl_2C_methyl_D_erythritol_kinase	279.868	253.164	207.873	213.267	204.207	228.426	-0.392085	-0.31004	0.136028
BAMF_0047	WV34_00275	purR	LacI_family_transcriptional_regulator	381.04	271.413	195.319	289.76	165.541	293.124	-0.395087	-0.7133	0.585679
BAMF_0048	WV34_00280	yabJ	reactive_intermediate_imine_deaminase	486.263	349.355	258.653	342.989	193.779	388.185	-0.503573	-0.850278	0.585728
BAMF_0049	WV34_00285	spoVG	septation_protein_spoVG	8857.4	10104.3	13288.9	14306.6	7742.52	14599.3	0.691722	-0.384099	0.135678
BAMF_0050	WV34_00290	gcaD	bifunctional_protein_GlmU	111.824	160.478	206.16	498.639	199.334	293.614	2.15677	0.31282	0.51016
BAMF_0051	WV34_00295	prs	ribose_phosphate_pyrophosphokinase	102.66	151.752	180.205	403.468	162.887	236.478	1.97458	0.102152	0.392066
BAMF_0052	WV34_00300	ctc	50S_ribosomal_protein_L25	908.392	347.196	308.075	639.128	1982.03	603.759	-0.507212	2.51316	0.970689
BAMF_0053	WV34_00305	spoVC	peptidyl_tRNA_hydrolase	176.152	128.924	101.704	216.379	394.767	142.589	0.29674	1.61448	0.487488
BAMF_0054	WV34_00310	subA	hypothetical_protein	137.777	105.14	105.48	119.688	2912	5529.65	-0.203059	4.79162	5.71215
BAMF_0055	WV34_00315	mfd	transcription_repair_coupling_factor	241.582	220.054	151.531	178.104	200.623	269.389	-0.439796	-0.133374	0.830082
BAMF_0056	WV34_00320	spoVT	stage_V_sporulation_protein_T	325.246	315.708	205.192	218.814	3402.22	668.031	-0.571829	3.42982	1.70294
BAMF_0057	WV34_00325	yabM	membrane_protein	33.3873	31.1759	20.3778	23.7721	29.9461	21.1285	-0.49003	-0.0580609	0.0521967
BAMF_0058	WV34_00330	yabN	MazG_family_protein	61.62	45.0088	33.0163	123.218	48.4322	65.107	0.999747	0.10576	0.979635
BAMF_0059	WV34_00335	yabO	hypothetical_protein	39.6555	31.0181	33.1931	73.6543	29.6341	48.2269	0.893247	-0.0658511	0.538954
BAMF_0060	WV34_00340	yabP	spore_coat_protein	48.6762	37.7209	25.9121	134.732	1129.36	127.022	1.4688	4.904	2.29338
BAMF_0061	WV34_00345	yabQ	spore_coat_protein	53.093	73.3803	68.1089	139.923	633.122	151.858	1.39804	3.10902	1.15681
BAMF_0062	WV34_00350	divIC	cell_division_protein_DIVIC	321.386	415.119	566.533	540.567	1049.75	528.945	0.750166	1.33845	-0.099042
BAMF_0063	WV34_00355	yabR	hypothetical_protein	2524.33	2938.55	3590.18	2354.21	3132.94	2397.46	-0.100658	0.0924144	-0.582553
BAMF_0064	WV34_00370	spoIIE	stage_II_sporulation_protein_E	4.05275	5.2595	10.1117	35.4792	213.766	37.0381	3.13	5.34496	1.87298
BAMF_0065	WV34_00375	yabS	hypothetical_protein	4.7332	9.35682	12.106	28.0974	1520.93	131.854	2.56955	7.34472	3.44514
BAMF_0066	WV34_00380	yabT	serine_threonine_protein_kinase	2.96965	2.37626	0.810673	3.01791	274.847	41.3096	0.0232563	6.85379	5.67121
BAMF_0067	WV34_00385	tilS	tRNA_Ile_lysidine_synthetase	303.153	312.28	291.72	516.477	834.949	353.963	0.768658	1.41885	0.279017
BAMF_0068	WV34_00390	hprT	hypoxanthine_phosphoribosyltransferase	664.848	690.081	563.525	840.393	1059.05	665.664	0.33804	0.617935	0.240314
BAMF_0069	WV34_00395	ftsH	cell_division_protein_FtsH	1421.11	1463.64	1236.35	2225.34	1751.99	1969.13	0.647007	0.259436	0.671477
BAMF_0070	WV34_00400	coaX	type_III_pantothenate_kinase	24.6429	26.3547	17.0731	67.5514	48.5652	101.559	1.45481	0.881863	2.57252
BAMF_0071	WV34_00405	yacC	heat_shock_protein_Hsp33	42.3869	53.8196	40.1773	121.807	63.1437	109.424	1.52291	0.230505	1.44548
BAMF_0072	WV34_00410	yacD	peptidyl_prolyl_cis_trans_isomerase	59.6784	55.0515	62.8975	95.0296	36.3012	51.0744	0.671168	-0.600764	-0.300403
BAMF_0073	WV34_00415	cysK	cysteine_synthase	1098.93	2640.54	2205	2486.42	932.717	1598.85	1.17798	-1.50132	-0.463744
BAMF_0074	WV34_00420	pabB	para_aminobenzoate_synthase	82.0387	103.468	128.181	111.744	29.6915	42.9986	0.445824	-1.80106	-1.57583
BAMF_0075	WV34_00425	pabA	anthranilate_synthase_subunit_II	170.521	220.293	178.187	139.958	34.6785	110.738	-0.284957	-2.66731	-0.686238
BAMF_0076	WV34_00430	pabC	4_amino_4_deoxychorismate_lyase	106.447	109.274	98.506	141.21	40.714	86.0848	0.407714	-1.42435	-0.194453
BAMF_0077	WV34_00435	sul	dihydropteroate_synthase	90.9249	96.854	86.7735	144.754	27.8634	87.1754	0.670856	-1.79744	0.00666662
BAMF_0078	WV34_00440	folB	dienelactone_hydrolase	54.1737	53.7883	41.0205	64.859	10.3309	47.3447	0.259712	-2.38033	0.20686
BAMF_0079	WV34_00445	folK	2_amino_4_hydroxy_6_hydroxymethyldihydropteridine_pyrophosphokinase	80.6032	86.4571	83.261	131.142	24.1819	69.6402	0.702216	-1.83806	-0.257721
BAMF_0080	WV34_00455	dusB	tRNA_dihydrouridine_synthase	267.015	328.175	269.112	357.626	301.747	371.545	0.421529	-0.121127	0.465332
BAMF_0081	WV34_00460	lysS	lysyl_tRNA_synthetase	197.686	228.269	152.693	320.541	134.222	245.287	0.697297	-0.766117	0.683836
BAMF_0082	WV34_00490	ctsR	hypothetical_protein	155.529	146.963	176.413	314.939	366.944	200.936	1.01789	1.3201	0.187775
BAMF_0083	WV34_00495	mcsA	hypothetical_protein	128.68	133.564	138.762	244.256	196.157	181.762	0.924601	0.554478	0.389432
BAMF_0084	WV34_00500	mcsB	ATP_guanido_phosphotransferase	159.587	150.891	184.951	325.382	262.497	238.957	1.02779	0.798796	0.369604
BAMF_0085	WV34_00505	clpC	ATP_dependent_Clp_protease_ATP_binding_protein	305.223	337.226	366.645	612.97	548.138	549.007	1.00595	0.700822	0.58244
BAMF_0086	WV34_00510	radA	DNA_repair_protein_RadA	141.845	147.525	236.205	306.154	207.206	350.987	1.10995	0.490101	0.571379
BAMF_0087	WV34_00515	disA	dna_integrity_scanning_protein_disa	113.846	116.527	152.99	180.697	128.768	177.019	0.666487	0.144112	0.210463
BAMF_0088	WV34_00520	yacL	hypothetical_protein	162.748	163.931	201.144	281.916	360.405	237.882	0.792624	1.13653	0.242021
BAMF_0089	WV34_00525	ispD	2_C_methyl_D_erythritol_4_phosphate_cytidylyltransferase	165.098	171.685	180.489	246.59	300.436	238.943	0.578797	0.807292	0.40476
BAMF_0090	WV34_00530	ispF	2_C_methyl_D_erythritol_2%2C4_cyclodiphosphate_synthase	72.418	71.8826	63.0009	130.867	91.8852	100.985	0.853676	0.354189	0.680694
BAMF_0091	WV34_00535	gltX	glutamyl_tRNA_synthase	530.423	767.63	746.38	791.696	606.451	1152.78	0.577803	-0.34002	0.627142
BAMF_0093	WV34_00540	cysE	serine_acetyltransferase	63.5009	68.8118	43.8803	72.3297	123.999	219.112	0.187811	0.849605	2.32002
BAMF_0094	WV34_00545	cysS	cysteine_tRNA_ligase	74.615	96.3662	61.0647	97.5923	114.095	228.583	0.387301	0.24364	1.90431
BAMF_0095	WV34_00550	mrnC	ribonuclease_III	48.8154	53.4648	26.3215	46.4996	47.7442	43.145	-0.070119	-0.163263	0.71295
BAMF_0096	WV34_00555	rlmB	RNA_methyltransferase	62.4454	77.4654	45.1221	62.2074	28.1257	47.4438	-0.00550892	-1.46166	0.0723835
BAMF_0097	WV34_00560	yacP	hypothetical_protein	77.928	97.0082	61.7462	101.473	55.7398	70.7776	0.380876	-0.799399	0.196944
BAMF_0098	WV34_00565	sigH	DNA_directed_RNA_polymerase_sigma_70_factor	1483.78	1840.38	2083.04	722.624	468.761	826.024	-1.03797	-1.97308	-1.33443
BAMF_0099	WV34_00570	rpmGB	50S_ribosomal_protein_L33	702.942	804.816	785.125	349.916	226.567	364.704	-1.0064	-1.82872	-1.1062
BAMF_0100	WV34_00575	secE	preprotein_translocase_subunit_SecE	532.597	567.499	545.978	230.399	135.42	254.162	-1.20891	-2.06718	-1.10309
BAMF_0101	WV34_00580	nusG	transcription_termination_antitermination_factor_NusG	358.57	321.049	285.943	415.412	516.602	422.471	0.21229	0.686261	0.563127
BAMF_0102	WV34_00585	rplK	50S_ribosomal_protein_L11	3151.13	3525.24	2954.22	3583.21	2549.19	4175.41	0.185386	-0.467682	0.499138
BAMF_0103	WV34_00590	rplA	50S_ribosomal_protein_L1	1825.14	2321.16	1861.05	1939.35	1350.96	2487.78	0.0875623	-0.780864	0.418745
BAMF_0104	WV34_00595	rplJ	50S_ribosomal_protein_L10	1227.13	1918.2	1555.23	3083.04	1430.14	3880.69	1.32906	-0.423593	1.31919
BAMF_0105	WV34_00600	rplL	50S_ribosomal_protein_L7_L12	880.242	1449.15	1288.16	1738.44	858.134	2573.51	0.981818	-0.755931	0.998423
BAMF_0106	WV34_00605	ybxB	methyltransferase	80.2728	72.6906	88.9041	60.2371	22.4325	66.3069	-0.414261	-1.69618	-0.423091
BAMF_0107	WV34_00610	rpoB	DNA_directed_RNA_polymerase_subunit_beta	227.293	185.596	156	1083.67	748.944	844.979	2.2533	2.01269	2.43737
BAMF_0108	WV34_00615	rpoC	DNA_directed_RNA_polymerase_subunit_beta_	292.389	260.203	196.958	1427.27	940.711	1097.47	2.28729	1.85412	2.47822
BAMF_0109	WV34_00620	rplGB	50S_ribosomal_protein_L7_L12	1517.7	1264.19	894.831	2495.69	1571.01	2199.93	0.717554	0.313477	1.29777
BAMF_0110	WV34_00625	rpsL	30S_ribosomal_protein_S12	1659.86	1585.12	1123.18	2703.34	1235.98	2206.4	0.703685	-0.358944	0.974101
BAMF_0111	WV34_00630	rpsG	30S_ribosomal_protein_S7	1178.12	1262.85	959.923	1755.04	802.665	1542.81	0.575023	-0.653811	0.68457
BAMF_0112	WV34_00635	fusA	elongation_factor_G	1674.92	2260.97	1544.83	2827.09	1239.99	2420.71	0.755231	-0.866607	0.647984
BAMF_0113	WV34_00640	tufA	elongation_factor_Tu	5687.21	7181.52	6363.02	9092.23	4580.55	7817.05	0.676913	-0.648768	0.296913
BAMF_0114	WV34_00645	ybaC	aminopeptidase	81.011	100.14	115.546	62.8032	62.7935	62.0859	-0.367279	-0.673336	-0.896134
BAMF_0115	WV34_00650	rpsJ	30S_ribosomal_protein_S10	2168.41	2193.86	1914.4	2480.13	1350.91	2419.03	0.193783	-0.699538	0.337534
BAMF_0116	WV34_00655	rplC	50S_ribosomal_protein_L3	1610.83	1661.11	1311.12	1804.78	789.824	1773.57	0.164021	-1.07254	0.435855
BAMF_0117	WV34_00660	rplD	50S_ribosomal_protein_L4	843.638	865.824	647.329	948.453	428.195	971.73	0.168952	-1.01581	0.586057
BAMF_0118	WV34_00665	rplW	50S_ribosomal_protein_L23	588.929	593.624	429.6	698.994	304.369	758.118	0.247185	-0.963729	0.819428
BAMF_0119	WV34_00670	rplB	50S_ribosomal_protein_L2	1306.63	1376.71	1045.6	1629.05	662.672	1873.5	0.318177	-1.05485	0.841402
BAMF_0120	WV34_00675	rpsS	30S_ribosomal_protein_S19	1173.19	1150.44	841.309	1492.63	630.055	1433.27	0.347419	-0.868642	0.768604
BAMF_0121	WV34_00680	rplV	50S_ribosomal_protein_L22	787.604	733.132	510.593	936.623	411.879	898.877	0.249999	-0.831852	0.815951
BAMF_0122	WV34_00685	rpsC	30S_ribosomal_protein_S3	806.974	726.656	573.607	982.347	433.8	882.395	0.283711	-0.744243	0.62136
BAMF_0123	WV34_00690	rplP	50S_ribosomal_protein_L16	693.573	635.51	480.473	863.993	378.241	791.842	0.316971	-0.748609	0.720757
BAMF_0124	WV34_00695	rpmC	50S_ribosomal_protein_L29	157.053	105.432	79.4693	148.297	85.1227	142.105	-0.0827623	-0.308699	0.838488
BAMF_0125	WV34_00700	rpsQ	30S_ribosomal_protein_S17	737.05	580.847	449.17	850.083	395.961	672.083	0.205842	-0.5528	0.581377
BAMF_0126	WV34_00705	rplNA	50S_ribosomal_protein_L14	621.284	500.743	363.178	722.335	289.006	583.174	0.217414	-0.792973	0.683247
BAMF_0127	WV34_00710	rplX	50S_ribosomal_protein_L24	923.046	848.653	518.037	1106.99	500.312	1013.24	0.262168	-0.762346	0.967846
BAMF_0128	WV34_00715	rplE	50S_ribosomal_protein_L5	1169.41	1038.43	794.651	1491.99	591.159	1334.92	0.35145	-0.812785	0.748355
BAMF_0130	WV34_00720	rpsH	30S_ribosomal_protein_S8	1312.24	1163.1	866.481	1605.64	644.987	1432.34	0.291117	-0.850639	0.725134
BAMF_0131	WV34_00725	rplF	50S_ribosomal_protein_L6	758.765	671.562	485.313	1017.59	351.571	870.967	0.423433	-0.933705	0.843701
BAMF_0132	WV34_00730	rplR	50S_ribosomal_protein_L18	678.243	615.285	427.355	854.472	307.342	788.861	0.333231	-1.00141	0.884338
BAMF_0133	WV34_00735	rpsE	30S_ribosomal_protein_S5	602.462	558.919	413.394	809.238	299.408	766.765	0.425694	-0.900527	0.891265
BAMF_0134	WV34_00740	rpmD	50S_ribosomal_protein_L30	240.064	226.206	175.977	263.998	123.701	248.784	0.137107	-0.870779	0.499511
BAMF_0135	WV34_00745	rplO	50S_ribosomal_protein_L15	947.289	841.758	636.007	1175.99	544.761	1115.89	0.311999	-0.627781	0.81108
BAMF_0136	WV34_00750	secY	preprotein_translocase_subunit_SecY	1110.48	981.841	740.337	1367.99	566.419	1318.07	0.300878	-0.79362	0.832171
BAMF_0137	WV34_00755	adk	adenylate_kinase	999.003	848.681	686.767	1178.41	477.72	1008.21	0.238283	-0.829056	0.553907
BAMF_0138	WV34_00760	mapA	methionine_aminopeptidase	1340.52	1233.91	942.31	1588.61	913.048	1596.88	0.244974	-0.434471	0.760985
BAMF_0139	WV34_00765	infA	translation_initiation_factor_IF_1	1866.79	1727.66	1368.5	2322.72	1406.28	2177.43	0.315253	-0.296937	0.670035
BAMF_0140	WV34_00770	rpmJ	50S_ribosomal_protein_L36	257.617	139.943	135.367	161.052	102.799	239.937	-0.677699	-0.445009	0.825776
BAMF_0141	WV34_00775	rpsM	30S_ribosomal_protein_S13	764.59	803.462	647.983	895.271	574.424	947.737	0.227638	-0.484115	0.54853
BAMF_0142	WV34_00780	rpsK	30S_ribosomal_protein_S11	1582.24	1609.05	1337.94	1998.53	1181.37	2050.79	0.336969	-0.44575	0.616163
BAMF_0143	WV34_00785	rpoA	DNA_directed_RNA_polymerase_subunit_alpha	2391.33	2564.55	2123.18	2725.69	3125.07	2931.61	0.188808	0.285186	0.465472
BAMF_0144	WV34_00790	rplQ	50S_ribosomal_protein_L17	1521.15	1635.95	1528.19	1628.61	1697.48	1968.49	0.0984866	0.053269	0.365267
BAMF_0145	WV34_00795	ybxA	energy_coupling_factor_transporter_ATPase	135.952	117.93	99.8446	122.552	122.454	68.0973	-0.149698	0.0543119	-0.552086
BAMF_0146	WV34_00800	ybaE	cobalt_ABC_transporter_ATP_binding_protein	110.639	94.9709	73.7513	97.0751	43.1045	48.1338	-0.188681	-1.13965	-0.615617
BAMF_0147	WV34_00805	ybaF	cobalt_ABC_transporter_permease	100.031	85.9349	62.4247	96.9014	38.1823	57.6334	-0.0458588	-1.17034	-0.115212
BAMF_0148	WV34_00810	truA	tRNA_pseudouridine_synthase_A	166.589	150.74	101.889	171.579	119.395	132.092	0.0425833	-0.336314	0.374547
BAMF_0149	WV34_00815	rplM	50S_ribosomal_protein_L13	1313.55	1761.91	1469.25	2039.16	1008.16	2189.59	0.634506	-0.805424	0.575581
BAMF_0150	WV34_00820	rpsI	30S_ribosomal_protein_S9	909.91	1208.13	1251.71	1304.78	820.033	1640.22	0.520014	-0.559018	0.389988
BAMF_0151	WV34_00825	ybaJ	SAM_dependent_methyltransferase	90.799	119.986	203.755	239.623	65.9195	198.88	1.40002	-0.864085	-0.0349341
BAMF_0152	WV34_00830	ybaK	hypothetical_protein	4.07943	4.82674	10.9758	11.6753	92.9076	36.5272	1.51702	4.26668	1.73464
BAMF_0153	WV34_00835	cwlD	N_acetylmuramoyl_L_alanine_amidase	6.70429	8.00379	12.1336	12.7057	337.783	54.9211	0.922317	5.39927	2.17835
BAMF_0154	WV34_00840	salA	chromosome_partitioning_protein_ParA	405.943	530.267	485.416	595.482	720.948	608.253	0.552782	0.443176	0.325448
BAMF_0155	WV34_00845	gerD	germination_protein_GerD	0.695465	5.54754	4.85168	0.774244	679.619	140.117	0.15481	6.93674	4.852
BAMF_0156	WV34_00850	kbaA	protein_OxaA	93.402	95.723	83.8953	114.693	65.5637	120.016	0.296248	-0.545968	0.516569
BAMF_0157	WV34_00855	pdaB	polysaccharide_deacetylase	1.69119	1.24503	1.41555	0.564743	743.277	66.4478	-1.58237	9.22157	5.55279
BAMF_0158	WV34_00935	glcP1	MFS_transporter	825.556	1350.47	2577.2	448.529	316.944	297.843	-0.880164	-2.09117	-3.11318
BAMF_0159	WV34_00940	gabT1	4_aminobutyrate_aminotransferase	1374.71	1357.93	2179.3	322.38	126.148	128.755	-2.09229	-3.42822	-4.08116
BAMF_0160	WV34_00945	yktc1	inorganic_polyphosphate_ATP_NAD_kinase	626.337	632.459	889.347	138.321	39.6795	54.7243	-2.17892	-3.99451	-4.02249
BAMF_0161	WV34_00950	gutB1	alcohol_dehydrogenase	1258.91	1296.53	1998.3	315.642	117.078	121.377	-1.99582	-3.46912	-4.04121
BAMF_0162	WV34_00955	ybaR	sulfate_transporter	61.5699	74.0359	81.7897	28.5944	15.9118	23.9924	-1.10649	-2.21813	-1.76934
BAMF_0163	WV34_00960	ybaS	hypothetical_protein	57.7641	50.729	52.9875	32.3668	31.2984	49.5963	-0.835657	-0.696723	-0.0954192
BAMF_0164	WV34_00965	ybbA	hypothetical_protein	6.52895	10.4353	16.1792	101.258	66.9215	41.7899	3.95504	2.681	1.36901
BAMF_0165	WV34_00970	feuC	iron_ABC_transporter_permease	6.65436	4.94602	13.925	85.6728	46.366	38.5477	3.68646	3.22873	1.46897
BAMF_0166	WV34_00975	feuB	ferrichrome_ABC_transporter_permease	5.77567	8.50403	13.4292	96.8563	53.9447	47.0671	4.06779	2.66526	1.80934
BAMF_0167	WV34_00980	feuA	iron_uptake_system_binding_protein	13.6541	13.1868	24.8949	348.937	228.503	166.685	4.67557	4.11504	2.7432
BAMF_0168	WV34_00985	btr	AraC_family_transcriptional_regulator	5.6744	7.31037	13.2313	59.007	65.791	46.41	3.37835	3.16987	1.81048
BAMF_0169	WV34_00990	ybbC	hypothetical_protein	6.8585	3.82511	3.91428	15.2673	232.686	74.8539	1.15448	5.92674	4.25726
BAMF_0170	WV34_00995	ybbD	hypothetical_protein	8.59797	8.22362	6.37517	12.8853	218.191	69.0333	0.583662	4.72967	3.43676
BAMF_0171	WV34_01000	ybbE	esterase	13.0988	12.9811	9.69921	20.0185	177.063	67.3017	0.611892	3.76977	2.7947
BAMF_0172	WV34_01005	murP	permease	18.3471	13.9246	12.27	22.5788	191.376	88.2953	0.299414	3.78071	2.8472
BAMF_0173	WV34_01010	murQ	N_acetylmuramic_acid_6_phosphate_etherase	33.8047	33.5403	27.6555	73.393	423.145	132.482	1.11842	3.65718	2.26016
BAMF_0174	WV34_01015	ybbJ	acetyltransferase	3.80518	8.00379	7.96298	11.3442	5.41648	9.15326	1.57592	-0.563329	0.200977
BAMF_0175	WV34_01020	ybbK	hypothetical_protein	14.5654	18.9229	27.4918	53.4036	33.1136	31.5263	1.87439	0.807291	0.197554
BAMF_0176	WV34_01050	sigW	RNA_polymerase_sigma_factor_SigW	195.67	219.957	316.335	533.868	388.972	1412.87	1.44806	0.822441	2.15911
BAMF_0177	WV34_01055	rsiW	anti_sigma_W_factor	175.184	241.529	336.797	391.69	293.816	1150.46	1.16085	0.282719	1.77226
BAMF_0178	WV34_01060	ybbP	membrane_protein	135.199	137.595	112.641	177.896	93.2389	121.619	0.395947	-0.561421	0.110641
BAMF_0179	WV34_01065	ybbR	hypothetical_protein	212.914	249.759	177.083	332.073	181.149	225.652	0.641227	-0.463357	0.349673
BAMF_0180	WV34_01070	glmM	phosphoglucosamine_mutase	250.011	299.274	208.627	528.37	343.653	386.541	1.07955	0.199487	0.889695
BAMF_0181	WV34_01075	glmS	glucosamine_fructose_6_phosphate_aminotransferase	839.687	1336.35	987.582	1281.73	630.604	1447.39	0.610172	-1.0835	0.551483
BAMF_0187	WV34_01135	kdgR1	2,5_diketo_D_gluconic_acid_reductase	536.073	547.401	563.304	269.293	68.3957	268.19	-0.993253	-3.00062	-1.07066
BAMF_0188	WV34_01140	yxaC	hypothetical_protein	71.6888	67.6881	19.9239	19.0128	16.5723	35.6277	-1.91478	-2.03013	0.838499
BAMF_0189	WV34_01145	yxzK	membrane_protein	162.598	106.415	31.4182	27.1999	28.3571	29.8841	-2.57964	-1.90792	-0.0722238
BAMF_0190	WV34_01150	yxaD	MarR_family_transcriptional_regulator	57.2009	59.5277	33.2147	38.4996	84.0949	87.9708	-0.571193	0.498458	1.4052
BAMF_0191	WV34_01155	ybxG	D_alanine_D_serine_glycine_permease	30.8038	422.793	132.632	240.466	457.43	680.422	2.96465	0.1136	2.359
BAMF_0192	WV34_01160	yfnB	haloacid_dehalogenase	123.034	139.065	144.088	98.0159	66.3093	62.7187	-0.327967	-1.06848	-1.19998
BAMF_0193	WV34_01165	RBAM_002480	two_component_system_sensor_histidine_kinase	51.7271	56.6932	40.6222	16.3018	6.94924	8.91685	-1.66589	-3.02825	-2.18766
BAMF_0194	WV34_01170	RBAM_002490	LuxR_family_transcriptional_regulator	62.983	67.1879	48.6898	20.4277	13.0815	14.261	-1.62443	-2.36067	-1.77155
BAMF_0195	WV34_01175	yfiL	antibiotic_ABC_transporter_ATP_binding_protein	13.4075	13.7372	4.91712	3.23072	1.25199	2.58607	-2.05312	-3.45578	-0.927055
BAMF_0196	WV34_01180	yfiM	ABC_transporter_permease	6.96976	5.41161	1.82306	2.36358	2.36745	1.22241	-1.56013	-1.19273	-0.576625
BAMF_0197	WV34_01185	yfiN1	multidrug_ABC_transporter	2.15056	2.08313	1.42112	1.32292	6.15173	2.11772	-0.700984	1.56224	0.575485
BAMF_0198	WV34_01190	RBAM_002530	membrane_protein	1.43751	1.32317	4.51275	0	3.90597	2.68981	NA	1.56168	-0.746503
BAMF_0199	WV34_01195	yolA1	hypothetical_protein	1137.61	1461.35	2549.84	5446.07	4058	6263.5	2.25922	1.47347	1.29656
BAMF_0200	WV34_01200	csgA	sporulation_protein	66.5066	92.7581	127.212	273.251	456.524	370.381	2.03866	2.29915	1.54177
BAMF_0201	WV34_01205	yqeB	hypothetical_protein	2.40605	3.40631	7.35891	15.7596	8.04728	36.0146	2.71149	1.24029	2.29102
BAMF_0202	WV34_01210	ybyB	hypothetical_protein	671.664	199.795	20.7461	24.8273	448.107	125.203	-4.75774	1.16532	2.59336
BAMF_0203	WV34_01215	ybeC	amino_acid_proton_symporter	81.5043	114.462	97.7788	229.387	49.6631	191.841	1.49284	-1.20462	0.972318
BAMF_0204	WV34_01225	glpQ	glycerophosphoryl_diester_phosphodiesterase	3.21613	0.807097	3.05903	9.03054	16.4199	6.01727	1.48949	4.34656	0.976037
BAMF_0205	WV34_01230	glpT	sn_glycerol_3_phosphate_transporter	1.55058	0.178405	0.202882	1.94151	19.6633	6.89014	0.324377	6.78421	5.08582
BAMF_0206	WV34_01235	ybeF	hypothetical_protein	42.593	36.2552	54.5919	127.999	788.984	897.514	1.58745	4.44374	4.03917
BAMF_0207	WV34_01240	yoaI	4_hydroxyphenylacetate_3_monooxygenase	5.90514	5.5987	4.11907	13.5932	345.735	1774.94	1.20284	5.94843	8.75124
BAMF_0209	WV34_01260	RBAM_002670	XRE_family_transcriptional_regulator	35.9835	34.8824	33.9136	49.5282	50.7576	34.947	0.460915	0.541123	0.0433017
BAMF_0210	WV34_01265	RBAM_002680	alcohol_dehydrogenase	163.052	153.39	137.901	192.74	122.896	114.91	0.241322	-0.319766	-0.263128
BAMF_0211	WV34_01270	purT	phosphoribosylglycinamide_formyltransferase	68.3284	56.8993	45.4737	135.022	18.6693	69.16	0.982639	-1.60774	0.604905
BAMF_0212	WV34_01275	pssA	CDP_diacylglycerol_serine_O_phosphatidyltransferase	75.8325	54.4001	58.8108	124.583	267.299	231.634	0.71622	2.29677	1.9777
BAMF_0213	WV34_01280	ybfM	membrane_protein	73.8158	60.3799	52.5964	90.5515	170.153	183.153	0.294809	1.4947	1.80002
BAMF_0214	WV34_01285	psd	phosphatidylserine_decarboxylase	58.0289	54.5672	35.8323	83.6464	100.818	154.847	0.527533	0.885648	2.11151
BAMF_0215	WV34_01290	ybfN	hypothetical_protein	10.7811	5.17595	3.92353	24.2607	28.8732	38.589	1.17011	2.47984	3.29797
BAMF_0216	WV34_01295	ybfQ	sulfurtransferase	200.139	216.733	186.635	212.209	223.496	314.253	0.084485	0.0443307	0.751706
BAMF_0217	WV34_01300	gltP	proton_glutamate_symport_protein	53.9582	56.5846	65.8482	25.3204	23.7371	18.917	-1.09154	-1.25326	-1.79946
BAMF_0218	WV34_01305	ybgE	branched_chain_amino_acid_aminotransferase	2491.21	2065.19	1565.08	1662.46	463.933	620.108	-0.58353	-2.15429	-1.33564
BAMF_0219	WV34_01310	ybgF	amino_acid_transporter	100.281	139.096	114.201	115.975	22.1437	64.5815	0.209762	-2.65112	-0.822387
BAMF_0220	WV34_01315	ybgG	homocysteine_methyltransferase	74.2788	93.3917	67.4697	137.866	17.0056	54.4699	0.892247	-2.45729	-0.308779
BAMF_0221	WV34_01320	glnT	sodium_alanine_symporter	0.360129	0	0	1.05226	0.32623	0.168371	1.54691	NA	NA
BAMF_0225	WV34_01330	glnK1	sensor_histidine_kinase	15.7092	11.4175	7.74722	27.5635	3.98783	9.92203	0.811148	-1.51758	0.356957
BAMF_0226	WV34_01335	glnL	transcriptional_regulator	26.6121	18.0843	7.42517	31.6706	4.69745	17.1077	0.25106	-1.94479	1.20415
BAMF_0227	WV34_01340	ycbJ	hypothetical_protein	36.3826	57.9119	71.431	15.0097	35.1188	90.4112	-1.27736	-0.721616	0.33995
BAMF_0228	WV34_01345	rtpA	tryptophan_RNA_binding_attenuator_protein_inhibitory_protein	108.989	108.233	146.032	123.054	156.253	281.67	0.1751	0.529747	0.947723
BAMF_0230	WV34_01355	ydfM	transporter	5.065	1.06538	3.02823	19.0871	287.601	32.762	1.91396	8.07655	3.43548
BAMF_0231	WV34_01360	mhqN	NAD_P_H_nitroreductase	0.974585	1.34516	0.51007	0	0.882848	1.36745	NA	-0.607543	1.42272
BAMF_0232	WV34_01365	mhqO	ring_cleaving_dioxygenase_mhqO	1.23996	1.52136	0.288442	0.460094	4.74248	1.54657	-1.4303	1.64027	2.42272
BAMF_0233	WV34_01370	mhqP	oxidoreductase	1.32694	1.2208	0	4.43042	290.271	45.3085	1.73935	7.89344	NA
BAMF_0234	WV34_01375	ydfQ	thioredoxin	20.9901	23.8812	48.7161	31.8583	24.8896	31.4176	0.601962	0.0596692	-0.632826
BAMF_0235	WV34_01390	ycbP	membrane_protein	72.1	27.2838	11.9855	3.93776	467.54	92.0335	-4.19455	4.09898	2.94087
BAMF_0236	WV34_01395	cwlJ	cell_wall_hydrolase	1.50774	2.22017	0.631346	6.5453	1599.69	1836.04	2.11807	9.49291	11.5059
BAMF_0237	WV34_01405	phoD	alkaline_phosphatase	0.66457	0.407695	0.927136	0.739775	3.21065	4.28305	0.154664	2.9773	2.20778
BAMF_0238	WV34_01410	tatAD	protein_translocase_TatA	0	0	0	1.09098	1.18324	1.22196	NA	NA	NA
BAMF_0239	WV34_01415	tatCD	preprotein_translocase_subunit_TatC	1.24735	1.63998	1.11886	1.19016	3.874	0	-0.0677073	1.24015	NA
BAMF_0240	WV34_01420	pcp	pyrrolidone_carboxylate_peptidase	546.054	582.049	668.894	324.664	84.999	136.719	-0.750097	-2.77562	-2.29056
BAMF_0241	WV34_01425	ycbU	aminotransferase	64.4585	82.3257	83.524	64.5313	35.7388	94.2059	0.00162819	-1.20385	0.173627
BAMF_0242	WV34_01430	lmrB	multidrug_MFS_transporter	25.0666	22.8189	17.2968	14.5499	54.2004	42.0243	-0.784755	1.24807	1.28072
BAMF_0247	WV34_01445	yccF	hypothetical_protein	120.195	77.3694	79.8802	156.301	62.3702	85.6589	0.378951	-0.310906	0.100765
BAMF_0248	WV34_01450	yccK	oxidoreductase_ion_channel_protein_IolS	204.256	202.637	243.166	496.356	348.682	318.076	1.281	0.783013	0.38743
BAMF_0249	WV34_01455	ycdA	hypothetical_protein	5.58546	22.2333	20.9301	75.686	26.8266	128.321	3.76028	0.270947	2.61611
BAMF_0251	WV34_01465	ycdC	hypothetical_protein	455.338	324.84	372.332	261.137	47.9454	53.613	-0.802132	-2.76027	-2.79594
BAMF_0252	WV34_01470	cwlK	peptidase_M15	0.513398	1.41722	0	23.9996	6.9754	13.928	5.54679	2.29921	NA
BAMF_0253	WV34_01475	rapJ	aspartate_phosphatase	97.7813	61.7561	56.7043	190.394	94.4207	220.702	0.961357	0.612522	1.96057
BAMF_0254	WV34_01480	ycdF	glucose_1_dehydrogenase	26.8703	5.80011	6.94195	19.3843	5.70921	11.7927	-0.471124	-0.022789	0.764486
BAMF_0255	WV34_01485	ycdG	oligo_1%2C6_glucosidase	5.00559	1.70081	0.805799	1.92855	5.8595	5.61922	-1.37602	1.78456	2.80188
BAMF_0256	WV34_01490	BL01809	transcriptional_regulator	2.87491	4.81013	3.82867	11.3452	4.26152	17.1156	1.98049	-0.174708	2.1604
BAMF_0257	WV34_01495	BL01810	transcriptional_regulator	2.36953	7.41388	2.47938	9.09904	4.29255	13.2998	1.94112	-0.788392	2.42335
BAMF_0258	WV34_01500	ycdH	zinc_ABC_transporter_substrate_binding_protein	84.4985	96.7328	112.805	50.3997	185.795	184.571	-0.745512	0.941638	0.710335
BAMF_0259	WV34_01505	ycdI	zinc_ABC_transporter_ATP_binding_protein	10.0378	12.3162	8.16857	18.6205	42.4308	26.4316	0.891446	1.78456	1.69411
BAMF_0260	WV34_01510	yceA	zinc_ABC_transporter_permease	16.9421	15.8742	7.73526	22.6283	41.5746	39.7669	0.417512	1.38902	2.36205
BAMF_0261	WV34_01515	yceB	hypothetical_protein	17.1462	22.9504	14.6783	38.8188	7.29489	17.0122	1.17886	-1.65356	0.212889
BAMF_0263	WV34_01525	yceD	chemical_damaging_agent_resistance_protein_C	202.289	266.75	250.265	195.957	26.579	271.173	-0.0458777	-3.32713	0.115758
BAMF_0264	WV34_01530	yceE	chemical_damaging_agent_resistance_protein_C	307.91	414.124	409.606	335.375	62.3394	507.113	0.123268	-2.73185	0.308071
BAMF_0265	WV34_01535	yceF	membrane_protein	275.132	356.244	340.34	276.835	49.6621	450.344	0.00889881	-2.84265	0.404051
BAMF_0266	WV34_01540	yceG	hypothetical_protein	151.377	162.262	121.771	130.557	15.7409	121.999	-0.213464	-3.36573	0.00269765
BAMF_0267	WV34_01545	yceH	hypothetical_protein	169.887	184.76	147.673	157.09	23.2442	157.595	-0.112992	-2.99071	0.0938163
BAMF_0268	WV34_01550	yceI	MFS_transporter	1.9358	4.15663	3.37571	9.51621	14.2225	80.2841	2.29745	1.77469	4.57185
BAMF_0269	WV34_01555	opuAA	glycine_betaine_ABC_transporter_ATP_binding_protein	358.279	739.527	536.297	577.885	600.401	795.89	0.689698	-0.300676	0.569538
BAMF_0270	WV34_01560	opuAB	glycine_betaine_ABC_transporter	291.819	619.257	447.714	503.487	485.048	786.908	0.786878	-0.35241	0.81362
BAMF_0271	WV34_01565	opuAC	glycine_betaine_ABC_transporter	481.859	1136.29	773.215	815.013	841.324	1230.61	0.758213	-0.4336	0.670429
BAMF_0272	WV34_01570	amhX	amidohydrolase	489.368	447.36	255.29	383.483	82.3048	150.586	-0.351756	-2.44239	-0.761548
BAMF_0273	WV34_01575	ycgA1	hypothetical_protein	399.487	290.38	121.688	257.241	40.6694	68.1478	-0.635029	-2.83592	-0.836452
BAMF_0275	WV34_01580	ycgB	membrane_protein	935.109	820.328	707.104	1579.43	1426.06	668.984	0.756198	0.797762	-0.0799503
BAMF_0276	WV34_01585	yczC	membrane_protein	1.26375	0.872138	0.991813	16.0878	24.039	8.5711	3.67018	4.78467	3.11134
BAMF_0277	WV34_01590	ldh	L_lactate_dehydrogenase	4040.62	5121.64	3615.45	637.353	258.949	90.3285	-2.66441	-4.30587	-5.32285
BAMF_0278	WV34_01595	mdr	MFS_transporter	14.2626	25.4731	17.8369	897.245	114.362	388.906	5.9752	2.16656	4.44649
BAMF_0283	WV34_01610	ycgG	hypothetical_protein	15.6202	31.5607	20.9624	84.4718	1374.29	1756.68	2.43505	5.44442	6.38891
BAMF_0284	WV34_01615	ycgH	transporter	1.72886	2.47473	2.41179	4.16917	246.734	74.2173	1.26994	6.63954	4.94358
BAMF_0285	WV34_01620	ycgI	hypothetical_protein	1.73368	1.99434	0.45368	3.61791	207.291	40.5458	1.06132	6.6996	6.48173
BAMF_0286	WV34_01625	nadE	NAD_synthetase	149.28	72.102	54.2127	441.754	329.105	243.833	1.56523	2.19044	2.16919
BAMF_0287	WV34_01630	RBAM_003390	xylose_isomerase	14.8651	3.00633	0	3.54537	9.46998	6.41835	-2.06792	1.65536	NA
BAMF_0290	WV34_01640	aroK	shikimate_kinase	70.3379	76.8236	84.9356	72.3844	66.4285	82.4124	0.0413774	-0.209748	-0.043507
BAMF_0291	WV34_01645	cah	cephalosporin_deacetylase	32.4453	38.5655	20.0857	83.7359	82.5352	39.205	1.36784	1.0977	0.96487
BAMF_0292	WV34_01650	ycgL	hypothetical_protein	18.5998	18.1766	7.57782	32.4271	210.226	93.0051	0.801911	3.53179	3.61745
BAMF_0293	WV34_01655	ycgM	proline_dehydrogenase	4253.05	693.583	76.3832	1034.11	98.8075	256.562	-2.04011	-2.81138	1.74798
BAMF_0294	WV34_01660	ycgN	1_pyrroline_5_carboxylate_dehydrogenase	7192.73	1404.98	142.537	1875.19	172.909	482.556	-1.9395	-3.02247	1.75936
BAMF_0295	WV34_01665	ycgO	proline_sodium_symporter	3207.09	668.741	112.569	851.615	92.2125	272.338	-1.91299	-2.85841	1.27459
BAMF_0296	WV34_01670	ycgP	hypothetical_protein	184.852	129.844	137.119	91.0477	35.6501	72.0697	-1.02168	-1.8648	-0.927961
BAMF_0297	WV34_01675	ycgT	ferredoxin_NADP_reductase	68.079	53.9342	64.8045	26.065	21.7919	28.9705	-1.3851	-1.30741	-1.16151
BAMF_0298	WV34_01680	nasF	uroporphyrin_III_C_methyltransferase	431.882	163.536	147.963	1143.89	141.442	40.1752	1.40524	-0.209398	-1.88086
BAMF_0299	WV34_01685	nasE	nitrite_reductase_NAD_P_H_small_subunit	412.31	166.9	166.151	1425.18	259.206	33.1793	1.78935	0.635111	-2.32414
BAMF_0300	WV34_01690	nasD	nitrite_reductase	693.108	314.626	319.214	2573.66	411.28	69.2744	1.89267	0.386485	-2.20413
BAMF_0301	WV34_01695	nasA#	hypothetical_protein	8.81035	9.38776	19.4076	20.9028	20.1615	10.4112	1.24642	1.10275	-0.898486
BAMF_0302	WV34_01700	yciC	cobalamin_synthesis_protein_CobW	13.7657	5.34413	9.45211	0.538689	4.87079	2.81703	-4.67548	-0.133799	-1.74646
BAMF_0303	WV34_01705	RBAM_003560	dehydrogenase	15.5888	6.49203	7.14333	2.27961	21.8508	24.4828	-2.77365	1.75095	1.7771
BAMF_0304	WV34_01710	yckC	membrane_protein	132.647	156.551	187.334	121.157	1029.66	444.055	-0.130712	2.71746	1.24512
BAMF_0305	WV34_01715	yckD	hypothetical_protein	11.9793	47.769	10.8628	4.66697	2391.55	265.22	-1.35998	5.64573	4.60973
BAMF_0306	WV34_01720	bglC	aryl_phospho_beta_D_glucosidase	8.82315	11.4333	10.9273	25.8537	37.6769	16.0025	1.551	1.72044	0.550365
BAMF_0307	WV34_01725	nin	peptidase_S24	43.4497	46.5481	40.0334	387.064	78.1266	177.753	3.15516	0.747092	2.1506
BAMF_0308	WV34_01730	nucA	DNA_entry_nuclease	38.1038	29.3561	25.9609	367.887	55.6521	194.532	3.27126	0.922774	2.90559
BAMF_0309	WV34_01735	hxlB	3_hexulose_6_phosphate_isomerase	4.63714	6.40078	0.970336	54.5802	7.98062	12.1466	3.55707	0.318253	3.64592
BAMF_0310	WV34_01740	hxlA	3_hexulose_6_phosphate_synthase	5.69581	11.2316	7.23652	70.9807	13.6354	11.7986	3.63945	0.279795	0.705245
BAMF_0311	WV34_01745	hxlR	HxlR_family_transcriptional_regulator	18.5332	12.463	17.1536	69.0245	70.3787	74.0183	1.89699	2.49748	2.10937
BAMF_0312	WV34_01755	srfAA	non_ribosomal_peptide_synthetase	59.6536	56.1903	51.1762	2365.44	518.927	976.927	5.30935	3.20714	4.25471
BAMF_0313	WV34_01760	srfAB	non_ribosomal_peptide_synthetase	62.5178	49.3437	39.323	2611.35	575.463	1095.47	5.38438	3.54379	4.80003
BAMF_0314	WV34_01765	srfAC	non_ribosomal_peptide_synthetase	65.6986	48.5524	38.9178	3210.61	680.313	1500.71	5.61084	3.80859	5.26907
BAMF_0315	WV34_01770	srfAD	nonribosomal_surfactin_synthetase_D	85.3668	59.8532	58.0669	2695.26	605.482	1392.51	4.9806	3.33859	4.58382
BAMF_0316	WV34_01775	RBAM_003700	hypothetical_protein	1037.87	1117.72	909.464	4051.9	1286.32	1210.67	1.96498	0.202686	0.412716
BAMF_0317	WV34_01780	sfp	4_phosphopantetheinyl_transferase	103.884	124.876	156.423	191.678	107.294	281.865	0.883713	-0.218927	0.84955
BAMF_0318	WV34_01785	yczE	membrane_protein	182.153	232.442	243.23	67.885	62.8735	154.841	-1.42398	-1.88635	-0.651529
BAMF_0319	WV34_01790	tcyC	polar_amino_acid_ABC_transporter_ATP_binding_protein	4.17343	9.28136	5.82235	44.9996	56.7048	28.9561	3.43061	2.61106	2.3142
BAMF_0320	WV34_01795	tcyB	cysteine_ABC_transporter_permease	4.03727	5.06615	5.76026	40.7484	61.8365	30.558	3.33529	3.6095	2.40734
BAMF_0321	WV34_01800	tcyA	hypothetical_protein	8.10628	12.5321	10.5173	129.112	435.865	161.07	3.99343	5.12018	3.93685
BAMF_0322	WV34_01805	bsdA	LysR_family_transcriptional_regulator	5.48323	3.00021	1.55068	11.8762	6.98035	10.5365	1.11498	1.21824	2.76442
BAMF_0323	WV34_01810	bsdB	phenolic_acid_decarboxylase_subunit_B	6.03299	12.3373	11.6895	7.4612	3.64327	5.0168	0.306535	-1.75972	-1.22037
BAMF_0324	WV34_01815	bsdC	phenolic_acid_decarboxylase_subunit_C	5.27695	10.047	13.5176	10.7846	6.42819	3.57478	1.0312	-0.644275	-1.91891
BAMF_0326	WV34_01825	yclD	hypothetical_protein	2.45413	5.80779	2.93468	8.19498	11.4333	6.55978	1.73953	0.977187	1.16045
BAMF_0327	WV34_01830	dtpT	peptide_ABC_transporter_permease	276.684	348.071	248.217	7.74037	13.3116	13.7479	-5.15969	-4.70862	-4.17433
BAMF_0328	WV34_01835	yclG	hypothetical_protein	1.89083	3.34619	2.58709	0.971256	5.13821	43.6769	-0.961094	0.618745	4.07747
BAMF_0329	WV34_01840	yczF	hypothetical_protein	1.17083	6.46408	2.44999	0	1157.05	219.059	NA	7.4838	6.4824
BAMF_0330	WV34_01845	gerKA	germination_protein_KA	1.02488	1.30596	0.495	0.394907	145.113	21.8311	-1.37587	6.79593	5.46281
BAMF_0331	WV34_01850	gerKC	germination_protein_KC	0.632646	2.52284	0.882555	0.528152	134.859	19.5305	-0.260446	5.74026	4.4679
BAMF_0332	WV34_01855	gerKB	germination_protein_KB	0.3468	2.55349	0.725911	0.772169	117.086	18.1708	1.15481	5.51895	4.64568
BAMF_0333	WV34_01860	yxeK	monooxygenase	12.0281	39.0552	24.7609	68.2443	22.6762	26.1636	2.5043	-0.784335	0.0794982
BAMF_0334	WV34_01865	yxeL	N_acetyltransferase	7.36287	30.974	18.7091	43.9023	2.85849	18.6958	2.57596	-3.43773	-0.00102152
BAMF_0335	WV34_01870	yxeM	ABC_transporter_substrate_binding_protein	14.3751	45.6981	22.5609	67.0903	4.73499	32.7024	2.22253	-3.2707	0.53557
BAMF_0336	WV34_01875	yxeN	amino_acid_permease	8.43341	20.8127	18.4501	40.6397	4.86121	19.7235	2.2687	-2.09808	0.0962885
BAMF_0337	WV34_01880	yxeO	arginine_ABC_transporter_ATP_binding_protein	10.5225	32.7004	18.0489	50.1116	7.18769	27.1108	2.25167	-2.18571	0.586954
BAMF_0338	WV34_01885	yxeP	hydrolase	19.0919	46.9196	27.2612	64.1245	6.10367	35.9308	1.74792	-2.94244	0.398369
BAMF_0339	WV34_01890	yxeQ	hypothetical_protein	8.83639	25.8086	13.0643	61.0952	9.74408	40.6129	2.78953	-1.40525	1.6363
BAMF_0340	WV34_01895	yclH	multidrug_ABC_transporter_ATP_binding_protein	0.567353	0.348203	0.79159	1.26324	6.16799	2.12314	1.15481	4.1468	1.42338
BAMF_0341	WV34_01900	yclI	macrolide_ABC_transporter_permease	1.17038	0.497064	1.50716	1.50306	5.3824	4.88499	0.360926	3.43675	1.69652
BAMF_0342	WV34_01905	yclJ	two_component_system_response_regulator	21.3735	34.1154	48.2884	102.631	29.1263	27.6032	2.26357	-0.228099	-0.806843
BAMF_0343	WV34_01910	yclK	two_component_system_sensor_histidine_kinase	39.4028	69.1775	50.7267	140.664	38.8167	38.0501	1.83588	-0.833624	-0.414845
BAMF_0344	WV34_01915	rapC	aspartate_phosphatase	71.6127	90.1465	134.07	406.994	2742.6	727.443	2.50672	4.92713	2.43984
BAMF_0345	WV34_01920	phrC	phosphatase	52.8281	11.9047	13.5362	32.4001	123.049	34.2917	-0.70531	3.36964	1.34104
BAMF_0346	WV34_01925	NA	NA	NA	NA	NA	110.399	65.1327	771.31	NA	NA	NA
BAMF_0347	WV34_01930	yclM	aspartate_kinase	103.311	242.647	94.6077	183.875	62.3297	360.696	0.831733	-1.96087	1.93075
BAMF_0348	WV34_01935	yclN	iron_ABC_transporter_permease	145.378	202.669	231.286	355.242	150.111	217.955	1.28899	-0.433091	-0.0856476
BAMF_0349	WV34_01940	yclO	iron_ABC_transporter_permease	29.8875	42.197	62.2571	156.075	34.8604	82.474	2.38462	-0.275549	0.4057
BAMF_0350	WV34_01945	yclP	iron_ABC_transporter_ATP_binding_protein	31.7047	53.0183	63.4919	192.947	59.29	87.0649	2.60544	0.161298	0.45552
BAMF_0351	WV34_01950	yclQ	iron_ABC_transporter_substrate_binding_protein	74.9591	127.443	168.532	339.783	143.931	251.223	2.18044	0.175518	0.575946
BAMF_0352	WV34_01955	ycnB	multidrug_MFS_transporter	37.4055	34.9229	32.8679	98.9802	39.3101	29.7267	1.40389	0.170726	-0.14492
BAMF_0353	WV34_01960	ycnC	TetR_family_transcriptional_regulator	42.6823	31.8025	27.506	96.1636	41.4715	29.0142	1.17185	0.382977	0.0770097
BAMF_0354	WV34_01965	ycnD	FMN_reductase	27.1914	26.7754	18.4836	74.0233	79.3818	125.729	1.44483	1.5679	2.76599
BAMF_0355	WV34_01970	ycnE	monooxygenase	45.8207	25.63	19.7407	113.999	83.0098	92.4538	1.31495	1.69545	2.22756
BAMF_0356	WV34_01975	yczG	ArsR_family_transcriptional_regulator	314.198	457.324	594.753	768.679	851.954	852.205	1.29071	0.897557	0.51891
BAMF_0357	WV34_01980	gabR	GntR_family_transcriptional_regulator	25.2329	14.5231	11.9045	27.1147	18.1188	16.3089	0.10377	0.319135	0.454153
BAMF_0358	WV34_01985	gabT	4_aminobutyrate_aminotransferase	142.828	23.1193	13.2468	19.6511	30.2831	111.592	-2.86159	0.389416	3.07452
BAMF_0359	WV34_01990	gabD	succinate_semialdehyde_dehydrogenase	344.071	265.025	281.258	369.172	133.811	342.439	0.101587	-0.985932	0.283952
BAMF_0360	WV34_01995	glcU	glucose_transporter_GlcU	1.04812	7.1653	0.940156	0.500033	700.971	141.762	-1.06771	6.61218	7.23635
BAMF_0361	WV34_02000	gdh	glucose_1_dehydrogenase	4.60882	11.8147	3.10005	1.09931	958.693	187.242	-2.0678	6.34242	5.91647
BAMF_0362	WV34_02005	ycnI	hypothetical_protein	364.451	315.536	401.233	1745.28	506.292	1458.29	2.25966	0.682165	1.86177
BAMF_0363	WV34_02010	ycnJ	copper_transporter	184.573	164.149	211.567	1020.19	242.006	762.882	2.46657	0.560036	1.85034
BAMF_0364	WV34_02015	ycnK	DeoR_family_transcriptional_regulator	169.34	174.947	266.008	1283.55	411.495	981.757	2.92214	1.23395	1.8839
BAMF_0365	WV34_02020	ycnL	hypothetical_protein	136.563	185.198	179.697	75.157	124.043	79.979	-0.86159	-0.578222	-1.16787
BAMF_0366	WV34_02025	mtlA1	PTS_mannitol_transporter_subunit_IIB	0	0.332016	0	4.2175	2.77852	2.19433	NA	3.06499	NA
BAMF_0367	WV34_02030	mtlA2	PTS_mannitol_transporter_subunit_IIA	0	0.551321	0	4.49972	3.79782	1.68082	NA	2.78421	NA
BAMF_0368	WV34_02035	mtlD	mannitol_1_phosphate_5_dehydrogenase	0.345873	0.636614	0.482574	5.19776	1.67107	1.29432	3.90957	1.39228	1.42338
BAMF_0369	WV34_02040	ycsD	hypothetical_protein	432.886	512.901	425.242	322.361	123.109	251.229	-0.425311	-2.05874	-0.759284
BAMF_0371	WV34_02045	ycsE	hypothetical_protein	215.454	231.761	189.152	171.935	89.0646	125.548	-0.325518	-1.37972	-0.591303
BAMF_0372	WV34_02050	ycsF	nitrogen_containing_heterocycle_degradation_enzyme	26.7207	4.6688	4.95475	89.5052	15.0126	60.1195	1.74402	1.68505	3.60095
BAMF_0373	WV34_02055	ycsG	membrane_protein	18.9538	2.74359	5.34783	55.1106	4.82268	35.8608	1.53984	0.81377	2.74538
BAMF_0374	WV34_02060	ycsI	hypothetical_protein	20.8304	1.79693	5.78922	65.4785	9.13926	41.4089	1.65233	2.34654	2.8385
BAMF_0375	WV34_02065	kipI	kinase	13.4325	1.62653	0.739682	38.6556	3.20182	25.4626	1.52495	0.977093	5.10533
BAMF_0376	WV34_02070	kipA	hydrolase	20.6695	3.28744	3.47094	66.0349	7.39667	46.0725	1.67573	1.16991	3.73051
BAMF_0377	WV34_02075	kipR	IclR_family_transcriptional_regulator	26.7377	3.80981	5.41464	76.0313	8.75018	40.666	1.50772	1.1996	2.90888
BAMF_0378	WV34_02080	lipC	germination_protein	25.593	4.45071	4.21688	56.5228	17.5239	251.109	1.14308	1.97722	5.89599
BAMF_0379	WV34_02085	yczI	hypothetical_protein	392.335	199.394	227.812	1144.97	1000.4	644.508	1.54515	2.32689	1.50036
BAMF_0380	WV34_02090	yczJ	antibiotic_biosynthesis_monooxygenase	13.3002	14.0937	6.74701	29.6071	10.2222	27.147	1.1545	-0.463351	2.00847
BAMF_0381	WV34_02095	pbpC	penicillin_binding_protein	273.6	171.93	141.04	296.728	111.342	178.767	0.117072	-0.626815	0.341969
BAMF_0382	WV34_02100	ycsN	oxidoreductase	509.193	425.858	429.035	612.353	260.076	402.361	0.266151	-0.711436	-0.0926061
BAMF_0383	WV34_02105	mtlR	PTS_sugar_transporter_subunit_IIA	4.46767	5.71009	5.19386	8.28772	14.8385	10.1003	0.891453	1.37776	0.959523
BAMF_0384	WV34_02110	ydaB	acyl_CoA_ligase	107.087	61.296	43.9606	38.2096	180.078	124.146	-1.48678	1.55476	1.49775
BAMF_0385	WV34_02115	ydaD	short_chain_dehydrogenase	13.6699	1.49764	1.02175	0.815148	1.47405	0	-4.0678	-0.0229069	NA
BAMF_0386	WV34_02120	ydaE	D_lyxose_isomerase	19.5091	5.19679	1.0743	0.4286	52.5497	211.802	-5.50837	3.33799	7.62318
BAMF_0387	WV34_02125	ydaF	ribosomal_N_acetyltransferase_YdaF	2280.87	2923.35	3037.07	255.113	466.507	482.568	-3.16038	-2.64765	-2.65387
BAMF_0388	WV34_02130	ydaG	general_stress_protein	3039.87	3410.68	3745.46	411.06	1421.8	783.404	-2.88659	-1.26234	-2.25731
BAMF_0389	WV34_02135	ydaH	membrane_protein	26.8334	34.6879	57.1548	42.3997	45.1399	56.7795	0.660022	0.37997	-0.0095028
BAMF_0390	WV34_02140	ydzA	membrane_protein	297.431	324.846	426.102	246.431	805.43	265.351	-0.27137	1.31	-0.683299
BAMF_0391	WV34_02145	lrpC	AsnC_family_transcriptional_regulator	33.9055	35.0327	45.4332	61.5719	32.867	25.0409	0.860753	-0.0920628	-0.859462
BAMF_0392	WV34_02150	topB	DNA_topoisomerase_III	156.647	154.168	131.715	219.949	121.209	164.14	0.489649	-0.347006	0.317515
BAMF_0394	WV34_02155	ydaJ	hypothetical_protein	11.5556	5.70057	2.74225	7.75673	4.74794	9.36133	-0.575078	-0.263805	1.77135
BAMF_0395	WV34_02160	ydaK	membrane_protein	3.50482	1.68264	0.956767	6.61469	2.20841	3.70633	0.916332	0.392282	1.95375
BAMF_0396	WV34_02165	ydaL	hypothetical_protein	5.85005	2.07051	0.941648	5.75994	1.22287	3.22754	-0.0223951	-0.759717	1.77717
BAMF_0397	WV34_02170	ydaM	glycosyltransferase_family_2	5.0193	3.39344	2.5722	7.52484	3.15471	5.55798	0.584175	-0.105244	1.11156
BAMF_0398	WV34_02175	ydaN	hypothetical_protein	10.0646	6.84805	6.6375	21.1823	6.40927	11.7549	1.07357	-0.0955326	0.824557
BAMF_0399	WV34_02180	ydaO	amino_acid_permease	514.164	324.412	266.124	477.307	64.3548	88.7952	-0.10731	-2.33371	-1.58355
BAMF_0401	WV34_02190	RBAM_004570	GCN5_family_acetyltransferase	80.3429	66.8667	76.0277	362.956	199.063	326.063	2.17555	1.57386	2.10055
BAMF_0403	WV34_02200	BAMF_0403	septation_ring_formation_regulator_EzrA	28.7501	37.3847	57.2201	367.301	1888.06	5187.92	3.67532	5.65831	6.50249
BAMF_0404	WV34_02205	NA	NA	NA	NA	NA	110.675	664.352	611.887	NA	NA	NA
BAMF_0406	WV34_02210	RBAM_024150v1	hypothetical_protein	50.8261	42.5195	97.7648	119.142	681.749	648.375	1.22904	4.00305	2.72944
BAMF_0407	WV34_02215	rapH1	aspartate_phosphatase	213.338	305.288	953.615	12.4692	665.169	96.914	-4.0967	1.12355	-3.29863
BAMF_0408	WV34_02220	ypzD1	germination_protein	1.82192	1.11817	1.27158	1.01415	6.60271	84.0963	-0.84519	2.56192	6.04734
BAMF_0409	WV34_02225	RBAM_004650	membrane_protein	723.923	1148.64	1416.53	481.344	553.91	621.015	-0.588767	-1.0522	-1.18966
BAMF_0410	WV34_02230	mntH	manganese_transporter	571.384	4930.49	4372.71	211.085	988.809	1117.08	-1.43664	-2.31797	-1.96879
BAMF_0411	WV34_02235	RBAM_004680	antifungal_polypeptide	2662.8	1042.58	1501.27	64.6773	81.4373	87.5244	-5.36354	-3.67832	-4.10035
BAMF_0412	WV34_02240	ydaT	hypothetical_protein	60.9506	35.981	24.0654	170.879	317.715	182.889	1.48726	3.14243	2.92593
BAMF_0413	WV34_02245	yvaD	membrane_protein	0.316954	0	0	73.0581	39.638	67.6342	7.84863	NA	NA
BAMF_0414	WV34_02250	yvaE	membrane_protein	0.353326	0	0	34.8192	25.6152	35.7135	6.62274	NA	NA
BAMF_0415	WV34_02255	ydbA	hypothetical_protein	4.16825	6.49116	6.03875	6.15623	122.854	18.597	0.562604	4.24232	1.62275
BAMF_0416	WV34_02260	gsiB	general_stress_protein	251.634	66.2705	6.1333	11.1844	72.0587	26.6343	-4.49177	0.120806	2.11855
BAMF_0417	WV34_02265	ydbB	hypothetical_protein	61.6616	117.663	117.951	68.8415	55.5112	49.5444	0.158907	-1.08382	-1.25139
BAMF_0418	WV34_02270	ydbC	hypothetical_protein	51.7505	102.52	109.045	53.9994	45.5739	47.0672	0.0613708	-1.16963	-1.21213
BAMF_0419	WV34_02275	ydbD	manganese_catalase	22.8218	17.67	13.8332	33.8976	10.2647	23.8528	0.570773	-0.783609	0.78602
BAMF_0420	WV34_02280	NA	NA	NA	NA	NA	25.471	10.5152	16.6264	NA	NA	NA
BAMF_0421	WV34_02285	dctS	histidine_kinase	2.15225	1.32044	0.834099	14.3733	7.22066	11.9315	2.73947	2.45111	3.83841
BAMF_0422	WV34_02290	dctR	chemotaxis_protein_CheY	1.73263	2.12584	3.62595	12.2143	8.02198	7.92453	2.81754	1.91593	1.12797
BAMF_0423	WV34_02295	dctP	C4_dicarboxylate_ABC_transporter	4.32283	7.76647	6.89213	7.21706	9.13653	14.4427	0.739435	0.234387	1.06732
BAMF_0424	WV34_02300	ydbI	membrane_protein	85.1416	129.714	138.203	263.723	572.334	293.238	1.63109	2.14152	1.08529
BAMF_0425	WV34_02305	ydbJ	ABC_transporter_ATP_binding_protein	122.537	125.092	93.1648	118.368	33.8803	106.799	-0.0499424	-1.88447	0.197041
BAMF_0426	WV34_02310	ydbK	membrane_protein	115.562	109.134	85.6614	96.7492	33.2649	96.1304	-0.256349	-1.71403	0.166347
BAMF_0427	WV34_02315	ydbL	hypothetical_protein	767.399	1634.18	2221.46	1518.42	3361.54	1442.99	0.984518	1.04056	-0.622443
BAMF_0428	WV34_02320	ydbM	acyl_CoA_dehydrogenase	97.7657	205.49	229.391	162.093	427.448	157.994	0.729421	1.05668	-0.537939
BAMF_0430	WV34_02325	BAMF_0430	hisitidine_kinase	7.65096	19.2023	74.2327	502.834	1159.3	118.428	6.0383	5.91583	0.673878
BAMF_0431	WV34_02330	ydbO	transporter	52.5318	53.0024	68.1375	78.0395	162.546	74.4591	0.571016	1.61671	0.127999
BAMF_0432	WV34_02335	ydbP	thioredoxin	484.956	613.248	556.79	546.108	339.777	503.15	0.171334	-0.851882	-0.146147
BAMF_0433	WV34_02340	ddl	D_alanine_D_alanine_ligase	179.411	242.058	192.953	342.295	225.747	502.843	0.931976	-0.100642	1.38186
BAMF_0434	WV34_02345	murF	UDP_N_acetylmuramoyl_tripeptide_D_alanyl_D_alanine_ligase	76.5309	73.4653	69.3123	498.166	271.82	521.726	2.70251	1.88751	2.91211
BAMF_0435	WV34_02350	cshA	DEAD_DEAH_box_helicase	1050.6	1188.31	848.843	1117.52	735.339	870.763	0.0890824	-0.692432	0.0367831
BAMF_0436	WV34_02355	ydbS	membrane_protein	68.731	77.8824	114.497	94.4989	76.6621	192.135	0.459337	-0.0227838	0.746805
BAMF_0437	WV34_02360	ydbT	membrane_protein	54.59	56.1598	71.6048	62.7235	27.3205	88.9367	0.200368	-1.03956	0.312722
BAMF_0438	WV34_02365	ydcA	membrane_protein	176.167	244.461	253.135	256.318	242.974	197.682	0.540991	-0.00879807	-0.356725
BAMF_0439	WV34_02370	acpS	4_phosphopantetheinyl_transferase	16.9674	21.4694	8.87619	24.1963	7.04438	15.8728	0.512021	-1.60773	0.838546
BAMF_0440	WV34_02375	ydcC	sporulation_protein	17.5838	20.7874	18.5323	27.6427	4163.74	280.482	0.65265	7.64603	3.91979
BAMF_0441	WV34_02380	alrA	alanine_racemase	180.573	185.808	156.655	204.552	119.193	148.132	0.179885	-0.640509	-0.0807013
BAMF_0442	WV34_02385	ndoAI	antitoxin_EndoAI	1458	1421.07	1396.87	1948.58	4538.83	2219.74	0.418431	1.67535	0.668198
BAMF_0443	WV34_02390	ndoA	mRNA_interferase_EndoA	1123.1	1147.82	1157.75	1508.29	4354.4	1739.93	0.425432	1.92358	0.587711
BAMF_0444	WV34_02395	rsbRA	piezosome_protein	303.608	352.532	318.819	285.37	59.308	137.226	-0.0893782	-2.57145	-1.21618
BAMF_0445	WV34_02400	rsbS	antagonist_of_RsbT	196.185	237.461	194.543	181.769	40.3441	82.0091	-0.110108	-2.55726	-1.24623
BAMF_0447	WV34_02410	rsbU	phosphoserine_phosphatase	244.12	286.537	230.982	218.569	43.0163	112.385	-0.159497	-2.73576	-1.03933
BAMF_0448	WV34_02415	rsbV	anti_sigma_B_factor_antagonist	530.049	274.91	197.717	179.998	66.7626	107.827	-1.55814	-2.04185	-0.874721
BAMF_0449	WV34_02420	rsbW	serine_protein_kinase	282.323	214.448	169.278	140.868	44.1585	89.7074	-1.003	-2.27986	-0.916097
BAMF_0450	WV34_02425	sigB	RNA_polymerase_sigma_factor_SigB	350.905	315.671	229.213	217.093	72.7796	142.352	-0.692767	-2.11682	-0.68723
BAMF_0451	WV34_02430	rsbX	phosphoserine_phosphatase	532.951	473.063	378.038	317.729	124.381	229.214	-0.746208	-1.92727	-0.721835
BAMF_0452	WV34_02435	ydcI	hypothetical_protein	97.2714	106.378	94.8818	115.999	38.3038	58.834	0.254024	-1.47365	-0.68948
BAMF_0454	WV34_02440	ydcK	hypothetical_protein	147.201	135.988	173.871	119.039	108.336	97.3618	-0.306352	-0.327966	-0.836586
BAMF_0456	WV34_02525	ywgB	transcriptional_regulator	5.64737	6.14191	6.9832	45.8567	29.7628	41.304	3.02148	2.27675	2.56432
BAMF_0457	WV34_02530	BAMF_0457	FMN_dependent_NADH_azoreductase	110.496	145.573	158.031	4.9769	24.482	4.09029	-4.4726	-2.57195	-5.27187
BAMF_0458	WV34_02540	cspC	cold_shock_protein_CspC	9081.41	12057.2	17872.4	6258.57	14972.4	8517.86	-0.537082	0.312407	-1.06917
BAMF_0460	WV34_02565	racX	amino_acid_racemase	29.6367	30.0699	55.6572	105.62	43.7098	100.592	1.83343	0.539638	0.853869
BAMF_0461	WV34_02570	RBAM_005500	hypothetical_protein	14.7533	14.203	20.4237	35.6208	25.4941	38.2198	1.27168	0.843967	0.904079
BAMF_0462	WV34_02575	RBAM_005510	PadR_family_transcriptional_regulator	10.9846	10.4826	10.216	12.9057	14.0037	9.13436	0.23253	0.417815	-0.161454
BAMF_0463	WV34_02580	ydeF	GntR_family_transcriptional_regulator	24.4967	34.2853	33.7198	37.9435	71.546	54.8949	0.631265	1.06128	0.703075
BAMF_0464	WV34_02585	ydeG	MFS_transporter	0.698746	0.551143	0.626771	9.83321	15.1913	19.9848	3.81482	4.78467	4.99482
BAMF_0467	WV34_02595	RBAM005570	hypothetical_protein	8.19363	19.8429	17.1463	11.5199	26.5634	1466.88	0.491557	0.420813	6.41872
BAMF_0468	WV34_02600	cotQ	FAD_binding_protein	0.0960039	0	0.60304	0.481101	2.78405	47.0822	2.32517	NA	6.28679
BAMF_0469	WV34_02605	RBAM_005590	glyoxalase	215.93	462.808	1159.19	141.971	40.714	98.8694	-0.604971	-3.50681	-3.55145
BAMF_0470	WV34_02610	czcD	cation_transporter	21.0097	19.8426	21.4042	23.7689	27.2943	23.0164	0.178022	0.459998	0.104771
BAMF_0471	WV34_02615	BAMF_0471	hypothetical_protein	2.22192	1.85871	1.90214	1.85473	125.149	15.8728	-0.260598	6.0732	3.06086
BAMF_0473	WV34_02625	yyaR	hypothetical_protein	15.1186	27.3693	30.0814	23.9997	83.066	124.739	0.666693	1.6017	2.05198
BAMF_0474	WV34_02630	ydeE1	AraC_family_transcriptional_regulator	12.3422	12.293	10.9386	8.24241	12.1005	11.9535	-0.582465	-0.022773	0.128003
BAMF_0475	WV34_02635	NA	NA	NA	NA	NA	101.366	325.663	202.061	NA	NA	NA
BAMF_0478	WV34_02655	RBAM_005730	arsenic_resistance_protein	14.5095	15.5774	16.3058	26.0186	8.2752	15.8357	0.842547	-0.912591	-0.0422073
BAMF_0479	WV34_02660	adhA	zinc_binding_dehydrogenase	112.249	95.6979	81.9935	146.673	57.8137	168.52	0.385902	-0.727076	1.03934
BAMF_0480	WV34_02665	adhR	transcriptional_regulator	38.0141	38.8033	30.7501	34.1331	18.5191	19.1255	-0.155363	-1.06717	-0.68509
BAMF_0481	WV34_02670	RBAM_005760	sodium_proton_antiporter	13.4391	15.5048	9.23437	26.6231	67.0437	28.7093	0.986243	2.11238	1.63643
BAMF_0482	WV34_02675	RBAM_005770	GntR_family_transcriptional_regulator	1.68386	2.92695	2.15335	7.34051	5.42315	4.20061	2.12411	0.889732	0.964017
BAMF_0483	WV34_02680	RBAM_005780	transcriptional_regulator	31.0419	25.3065	37.9289	216.694	175.125	40.1485	2.80337	2.7908	0.0820509
BAMF_0484	WV34_02690	ydeR	MFS_transporter	0.651769	0.999683	0.682028	0.725488	0.983935	1.01619	0.154591	-0.0229069	0.575265
BAMF_0485	WV34_02695	ydeS	TetR_family_transcriptional_regulator	33.884	44.1397	38.6761	58.4078	57.7977	53.9282	0.785554	0.388936	0.479597
BAMF_0486	WV34_02700	ydeK	transporter	12.1335	17.7574	29.3675	8.78645	12.4473	13.4021	-0.465645	-0.512596	-1.13176
BAMF_0488	WV34_02710	yraD	spore_coat_protein_GerQ	5.60611	3.96874	3.60965	0.720047	343.757	132.326	-2.96084	6.43657	5.19609
BAMF_0489	WV34_02715	yraE	hypothetical_protein	1.95995	0	2.73458	0	68.6569	28.1187	NA	NA	3.36214
BAMF_0490	WV34_02720	adhB	alcohol_dehydrogenase	2.95847	3.14128	1.42862	0.949931	370.844	144.768	-1.63896	6.88332	6.66297
BAMF_0491	WV34_02725	yraF	spore_coat_protein_GerQ	0	0	0	0	186.742	77.4067	NA	NA	NA
BAMF_0492	WV34_02730	yraG	spore_coat_protein_GerQ	0	0	0	0	301.074	108.239	NA	NA	NA
BAMF_0494	WV34_02735	RBAM_005950	glutamine_amidotransferase	1.61041	1.31736	2.99556	2.09142	192.886	33.8148	0.377057	7.19395	3.49676
BAMF_0495	WV34_02740	vmlR	elongation_factor_3	63.1817	73.8262	73.8212	17.4704	20.2498	28.9226	-1.8546	-1.86622	-1.35184
BAMF_0496	WV34_02745	ynaD	N_acetyltransferase	23.2778	30.215	48.1984	64.6359	389.302	219.596	1.47338	3.68756	2.18779
BAMF_0497	WV34_02750	RBAM_005980	hypothetical_protein	22.1658	25.5316	17.6702	33.2303	17.2097	25.6731	0.584166	-0.569064	0.53894
BAMF_0498	WV34_02755	RBAM_005990	glycerol_dehydrogenase	148.086	39.0552	11.9371	10.857	288.945	61.689	-3.76974	2.88721	2.36956
BAMF_0499	WV34_02760	ydgK	Bcr_CflA_family_drug_resistance_efflux_transporter	27.7539	22.3967	15.8597	76.9894	17.7913	51.7272	1.47197	-0.33211	1.70555
BAMF_0500	WV34_02765	RBAM_006010	3_oxoacyl_ACP_synthase	7.6411	9.05441	5.03784	44.2133	37.9256	223.455	2.53263	2.06648	5.47103
BAMF_0501	WV34_02770	RBAM_006020	DNA_binding_protein	13.8617	17.0081	9.669	28.0283	110.773	324.476	1.01578	2.70331	5.0686
BAMF_0502	WV34_02775	ydhB	membrane_protein	11.1291	7.04082	3.63876	56.9026	145.227	123.307	2.35415	4.36643	5.08267
BAMF_0503	WV34_02780	bltD	spermidine_acetyltransferase	3.10039	5.70628	5.30858	4.70565	105.19	26.3683	0.601943	4.20431	2.31241
BAMF_0504	WV34_02785	bltR	BltR_family_transcriptional_regulator	18.1	17.0908	14.4919	13.927	14.8269	15.0183	-0.378104	-0.205002	0.0514716
BAMF_0505	WV34_02790	ydzE	membrane_protein	382.941	320.209	256.157	465.893	150.079	243.446	0.282878	-1.0933	-0.0734264
BAMF_0506	WV34_02795	yjhB	ADP_ribose_pyrophosphatase	54.4299	55.8676	73.5972	112.892	37.5465	76.7697	1.05247	-0.573334	0.0608855
BAMF_0507	WV34_02800	BAMF_0507	alpha_beta_hydrolase	16.6523	9.69197	6.85013	47.2867	11.6029	11.1842	1.50571	0.259622	0.707253
BAMF_0508	WV34_02805	ycsA	tartrate_dehydrogenase	8.20847	6.76446	5.12758	38.8634	8.2122	7.79357	2.24322	0.279795	0.604007
BAMF_0509	WV34_02810	ydhC	GntR_family_transcriptional_regulator	278.827	369.825	424.381	288.308	341.805	305.705	0.0482386	-0.113671	-0.473222
BAMF_0512	WV34_02820	RBAM_006130	hypothetical_protein	14.3751	12.3462	9.02458	9.59971	6.94423	2.68931	-0.582513	-0.830177	-1.74662
BAMF_0513	WV34_02825	pbpE	penicillin_binding_protein_4	33.4149	46.2556	180.887	62.4631	120.381	925.135	0.902512	1.3799	2.35458
BAMF_0514	WV34_02830	ydhK	hypothetical_protein	1110.76	1909.09	2635.23	1840.37	891.637	1357.58	0.728444	-1.09836	-0.956886
BAMF_0515	WV34_02835	pbuE	purine_efflux_pump_PbuE	15.6009	15.5869	15.1573	14.1394	3.83565	20.0153	-0.141911	-2.02279	0.40109
BAMF_0516	WV34_02840	gmuR	GntR_family_transcriptional_regulator	75.2437	146.785	200.501	83.4469	33.6696	68.1955	0.149289	-2.12419	-1.55586
BAMF_0517	WV34_02845	RBAM_006180	GntR_family_transcriptional_regulator	13.5591	8.31835	12.2166	15.406	6.14105	10.9227	0.184237	-0.437812	-0.161514
BAMF_0518	WV34_02850	yycB	transporter	21.19	12.7384	15.5979	27.3775	5.40135	19.5243	0.369611	-1.23779	0.323919
BAMF_0519	WV34_02855	yydR	membrane_protein	4.51771	7.55877	11.1731	2.74304	3.72021	0.768092	-0.719818	-1.02277	-3.86261
BAMF_0520	WV34_02860	yvdS	membrane_protein	5.09646	7.93692	15.5875	2.61835	13.4945	5.13468	-0.960835	0.76572	-1.60204
BAMF_0521	WV34_02865	yvdT	TetR_family_transcriptional_regulator	176.28	155.877	214.446	102.432	154.24	148.896	-0.783203	-0.0152302	-0.526314
BAMF_0522	WV34_02870	yveA	aspartate_proton_symporter	56.783	11.121	3.63744	6.90976	189.394	58.0757	-3.03875	4.09003	3.99694
BAMF_0523	WV34_02875	ydhU	catalase	8.7764	7.51929	4.43319	20.463	557.03	146.935	1.22132	6.21102	5.05068
BAMF_0524	WV34_02880	yndB	hypothetical_protein	39.8081	66.6506	45.7004	90.9221	376.11	163.442	1.19157	2.49646	1.8385
BAMF_0525	WV34_02885	yhfP	quinone_oxidoreductase	82.1188	89.1133	81.3278	158.011	30.8765	69.3325	0.944238	-1.52913	-0.230216
BAMF_0526	WV34_02890	iolT	MFS_transporter	1.00287	1.8458	1.71715	5.02323	8.09346	8.87049	2.32448	2.13251	2.369
BAMF_0527	WV34_02930	thiL	thiamine_monophosphate_kinase	75.9553	61.7235	55.7555	143.63	58.355	91.2686	0.919133	-0.0809633	0.711005
BAMF_0528	WV34_02935	ydiB	tRNA_threonylcarbamoyladenosine_biosynthesis_protein_TsaE	42.0404	35.4423	29.5139	67.018	31.4475	28.9256	0.672774	-0.172527	-0.0290478
BAMF_0529	WV34_02940	ydiC	tRNA_threonylcarbamoyladenosine_biosynthesis_protein_TsaB	32.8127	25.1914	18.8337	57.9125	21.7398	32.6256	0.81962	-0.212595	0.792691
BAMF_0530	WV34_02945	ydiD	alanine_acetyltransferase	36.0323	25.0645	20.1861	71.0518	32.3814	44.0589	0.979582	0.369521	1.12607
BAMF_0531	WV34_02950	gcp	tRNA_threonylcarbamoyladenosine_modification_protein_TsaD	62.1401	54.4385	41.351	108.103	58.7639	59.9918	0.798806	0.110301	0.536841
BAMF_0532	WV34_02955	ydiF	multidrug_ABC_transporter_ATP_binding_protein	51.5089	63.8173	71.4375	99.8809	24.6652	68.0127	0.955388	-1.37147	-0.0708776
BAMF_0533	WV34_02960	moaC	cyclic_pyranopterin_monophosphate_synthase_accessory_protein	106.678	128.107	163.073	175.998	183.21	176.001	0.722296	0.516151	0.110064
BAMF_0534	WV34_02965	rex	transcriptional_regulator	55.3042	54.0159	59.3272	102.332	60.4036	88.531	0.8878	0.161251	0.57749
BAMF_0535	WV34_02970	tatAY	protein_translocase_TatA	319.279	260.391	365.727	328.418	256.311	148.634	0.0407166	-0.0227811	-1.299
BAMF_0536	WV34_02975	tatCY	preprotein_translocase_subunit_TatC	912.503	1032.45	1442.83	1155.72	946.237	596.952	0.340889	-0.125796	-1.27321
BAMF_0537	WV34_02980	ydiK	hypothetical_protein	17.5197	19.8427	4.2307	10.1244	14.6486	7.56369	-0.791146	-0.437851	0.838193
BAMF_0538	WV34_02985	ydiL	peptidase	207.001	214.462	214.745	247.737	123.089	195.953	0.259168	-0.801016	-0.132112
BAMF_0539	WV34_02990	groES	molecular_chaperone_GroES	798.044	944.09	925.241	1675.69	996.733	1094.79	1.07021	0.0782836	0.242753
BAMF_0540	WV34_02995	groEL	molecular_chaperone_GroEL	687.076	943.27	990.865	1515.29	779.261	1200.68	1.14105	-0.275564	0.277086
BAMF_0541	WV34_03000	int1	integrase	13.9837	17.485	17.6467	35.1085	13.3435	25.5641	1.32808	-0.389985	0.534719
BAMF_0544	WV34_03015	yqaE	transcriptional_regulator	140.582	201.863	239.467	0.566966	0	0	-7.95393	NA	NA
BAMF_0546	WV34_03035	yqaG	transcriptional_regulator	21.224	36.1532	37.326	3.01547	2.04514	8.87144	-2.81524	-4.14385	-2.07294
BAMF_0547	WV34_03040	yqaH1	hypothetical_protein	8.52456	3.69167	11.543	0	0	0.937786	NA	NA	-3.62161
BAMF_0548	WV34_03050	yqaI	hypothetical_protein	20.9093	18.0386	12.3063	1.09098	2.36764	1.22196	-4.26045	-2.92956	-3.33212
BAMF_0549	WV34_03055	BAMF_0549	hypothetical_protein	19.476	15.3621	11.644	0	1.25958	1.3008	NA	-3.60836	-3.16212
BAMF_0552	WV34_03065	yqaK1	hypothetical_protein	24.951	30.0474	30.9407	1.02864	1.11617	1.15277	-4.60029	-4.75061	-4.74633
BAMF_0553	WV34_03070	yqaL	DNA_binding_protein	31.0357	33.2093	33.9831	1.2051	2.28823	3.03851	-4.6867	-3.85928	-3.48338
BAMF_0554	WV34_03075	NA	NA	NA	NA	NA	2.833	3.89979	3.90254	NA	NA	NA
BAMF_0557	WV34_03090	BAMF_0557	hypothetical_protein	18.3211	21.7879	23.593	2.3531	0.510419	4.74643	-2.96088	-5.4157	-2.31345
BAMF_0559	WV34_03100	yqaO	phage_portal_protein	21.5627	32.6822	22.5609	0	3.44644	3.55938	NA	-3.24532	-2.66413
BAMF_0566	WV34_03130	yosH	hypothetical_protein	3.75003	2.58797	2.9431	0	0	3.50845	NA	NA	0.253497
BAMF_0567	WV34_03135	yopX	hypothetical_protein	9.37509	13.2284	18.3104	0	0	0	NA	NA	NA
BAMF_0571	WV34_03165	BAMF_0571	hypothetical_protein	7.6796	9.78572	17.3077	0	0	0	NA	NA	NA
BAMF_0572	WV34_03170	BAMF_0572	phage_protein	14.5733	19.1584	23.0279	3.9721	5.38789	5.0083	-1.87535	-1.83018	-2.20099
BAMF_0573	WV34_03185	xpf1	DNA_directed_RNA_polymerase_sigma_70_factor	6.76957	6.4602	8.91943	0.837264	4.54212	10.7897	-3.01531	-0.508214	0.274635
BAMF_0574	WV34_03190	BAMF_0574	hypothetical_protein	47.8419	47.1259	40.8925	44.9991	19.5318	35.3009	-0.0883809	-1.27069	-0.21213
BAMF_0575	WV34_03195	BAMF_0575	transcriptional_regulator	29.7623	17.8864	25.4212	50.704	14.3053	36.3655	0.768614	-0.322311	0.516535
BAMF_0578	WV34_03210	xtmB1	terminase	9.94421	6.72319	3.39751	0.508269	0.36768	0.569501	-4.29019	-4.19262	-2.57671
BAMF_0579	WV34_03215	gp6	portal_protein	12.2069	10.3313	3.91551	0.59508	2.09851	1.16697	-4.35847	-2.29959	-1.74643
BAMF_0580	WV34_03220	gp7	head_protein	38.6447	32.2121	25.198	0.467563	0.507351	0.261849	-6.36897	-5.98847	-6.58843
BAMF_0582	WV34_03225	gp20	scaffold_protein	73.6237	63.9969	15.4471	2.27042	3.16734	1.45395	-5.01914	-4.33666	-3.40928
BAMF_0583	WV34_03230	p023	coat_protein	41.9456	30.156	10.6977	0.218859	0	0	-7.58237	NA	NA
BAMF_0584	WV34_03235	BAMF_0584	hypothetical_protein	5.39068	2.47974	0	0	0	1.26015	NA	NA	NA
BAMF_0585	WV34_03240	gp15	hypothetical_protein	9.14761	3.20691	3.64611	0.727321	1.57843	0.814643	-3.65273	-1.0227	-2.16212
BAMF_0586	WV34_03245	p026	hypothetical_protein	12.2125	10.5358	3.19438	0.63721	0.691098	4.28386	-4.26045	-3.93027	0.423375
BAMF_0587	WV34_03250	p027	hypothetical_protein	21.7178	15.4172	5.84326	0.51802	1.68603	2.32214	-5.38973	-3.19284	-1.33132
BAMF_0588	WV34_03255	p028	tail_protein	22.6976	14.9195	2.71402	2.70694	0.587173	0.606388	-3.0678	-4.66727	-2.16212
BAMF_0589	WV34_03260	p107	tail_protein	52.2043	38.525	9.49956	0.42108	0	0.471635	-6.95393	NA	-4.33212
BAMF_0591	WV34_03265	p033	hypothetical_protein	33.9388	15.0288	3.73805	0.852127	0.462095	0.477217	-5.31572	-5.0234	-2.96957
BAMF_0592	WV34_03270	p108	hypothetical_protein	13.3982	6.93551	0.876528	8.38809	1.51713	4.69977	-0.675623	-2.19266	2.42272
BAMF_0593	WV34_03275	p035	hypothetical_protein	11.9028	5.76982	1.86677	3.61701	2.12402	2.57508	-1.71843	-1.44173	0.464079
BAMF_0594	WV34_03280	p039	tail_protein	10.4854	6.84754	4.95475	3.6705	1.8384	1.58207	-1.51433	-1.89713	-1.647
BAMF_0598	WV34_03295	BAMF_0598	hypothetical_protein	12.238	8.58064	1.22003	0	0	0	NA	NA	NA
BAMF_0599	WV34_03300	xhlA1	protein_xhlA	27.7919	11.4649	8.02145	4.00026	5.2088	2.68931	-2.7965	-1.1382	-1.57662
BAMF_0600	WV34_03305	xhlB1	holin	7.3507	13.5289	5.12781	0	0	0	NA	NA	NA
BAMF_0604	WV34_03360	RBAM_006520	hypothetical_protein	198.376	250.932	442.891	1011.31	138.825	594.598	2.34992	-0.854031	0.424964
BAMF_0605	WV34_03365	gutR	transcriptional_regulator	8.09252	18.2571	19.8844	28.5034	13.5256	24.4209	1.81647	-0.432763	0.296483
BAMF_0606	WV34_03370	gutB3	sorbitol_dehydrogenase	14.8624	17.9367	16.8251	22.1693	14.7867	19.146	0.576894	-0.278612	0.186429
BAMF_0607	WV34_03375	gutP	MFS_transporter	1.69119	1.90209	2.75264	4.07834	3.40428	2.81268	1.26994	0.839761	0.0311298
BAMF_0608	WV34_03380	fruC	sugar_kinase	441.933	563.803	697.059	764.232	168.254	436.062	0.790184	-1.74455	-0.676748
BAMF_0609	WV34_03385	yjdJ	hypothetical_protein	88.2848	83.114	135.366	51.6221	23.5856	54.8061	-0.774176	-1.81718	-1.30446
BAMF_0610	WV34_03390	pspA	phage_shock_protein	109.79	140.025	167.09	90.2348	213.228	368.551	-0.282996	0.606717	1.14124
BAMF_0611	WV34_03395	ydjG	hypothetical_protein	96.5905	116.039	139.324	72.2099	114.906	248.43	-0.419684	-0.0141514	0.83439
BAMF_0612	WV34_03400	ydjH	hypothetical_protein	59.4246	52.497	56.8468	48.472	92.5834	150.89	-0.293908	0.818518	1.40835
BAMF_0613	WV34_03405	ydjI	hypothetical_protein	111.611	127.467	142.774	93.9216	201.264	357.911	-0.248948	0.65897	1.32586
BAMF_0614	WV34_03410	oatA	peptidoglycan_O_acetyltransferase	2.07588	3.32763	6.58612	4.47196	5.09521	3.884	1.10718	0.614646	-0.761885
BAMF_0615	WV34_03415	rsiV	anti_sigma_factor_to_SigV	11.2696	13.8276	20.1241	6.5225	17.4221	15.4627	-0.788945	0.333373	-0.380133
BAMF_0616	WV34_03420	sigV	DNA_directed_RNA_polymerase_sigma_70_factor	13.7688	28.6883	17.9403	6.07219	17.8843	4.86056	-1.18112	-0.681771	-1.88401
BAMF_0617	WV34_03425	bdhA	butanediol_dehydrogenase	5523.51	6308.46	6428.67	9615.55	2459.53	3615.09	0.799783	-1.35891	-0.83049
BAMF_0618	WV34_03430	ydjM	hypothetical_protein	320.459	478.803	540.732	522.727	480.194	776.034	0.705916	0.0041824	0.521208
BAMF_0619	WV34_03435	ydjN	hypothetical_protein	308.92	552.864	503.454	395.893	246.916	499.61	0.357878	-1.1629	-0.0110592
BAMF_0620	WV34_03440	NA	NA	NA	NA	NA	339.946	753.49	363.784	NA	NA	NA
BAMF_0621	WV34_03445	ydjO	hypothetical_protein	3625.6	3682.79	3221.72	2586.83	8939.93	2903.57	-0.487033	1.27947	-0.150005
BAMF_0622	WV34_03450	cotA	copper_oxidase	7.31363	3.86802	4.92561	7.71916	64.4203	663.895	0.0778564	4.05785	7.07451
BAMF_0623	WV34_03455	gabP	GABA_permease	271.726	149.807	70.1249	281.14	77.1121	213.592	0.0491359	-0.95808	1.60686
BAMF_0624	WV34_03465	yeaB	transporter	4.5575	2.16466	2.15363	13.2546	5.85939	27.2317	1.54017	1.43661	3.66045
BAMF_0625	WV34_03470	yeaC	magnesium_chelatase	124.674	129.317	112.454	101.382	14.6032	52.7856	-0.298351	-3.14656	-1.09112
BAMF_0626	WV34_03475	yeaD	hypothetical_protein	69.1096	59.2766	44.0941	51.2198	4.94478	22.4698	-0.432183	-3.58349	-0.972601
BAMF_0627	WV34_03480	yebA	hypothetical_protein	50.7425	37.5283	23.1741	48.2278	8.70431	20.062	-0.0733291	-2.10818	-0.208045
BAMF_0628	WV34_03485	guaA	GMP_synthase	177.703	139.439	87.2596	355.935	133.302	202.972	1.00214	-0.0649329	1.2179
BAMF_0629	WV34_03740	RBAM_006770	RNA_polymerase	8.4796	8.02606	16.2236	415.412	543.815	24.0247	5.6144	6.08228	0.566422
BAMF_0630	WV34_03745	RBAM_006780	hypothetical_protein	14.7038	24.9167	26.8294	573.6	794.587	42.7757	5.28578	4.99502	0.672975
BAMF_0631	WV34_03750	pbuG	guanine_permease	6.25856	5.75934	4.91128	154.284	166.529	16.8326	4.62362	4.85372	1.77708
BAMF_0632	WV34_03755	yebC	membrane_protein	63.4487	109.78	174.956	63.4477	162.54	175.903	-2.3863e-05	0.56617	0.00778694
BAMF_0634	WV34_03760	yebE	membrane_protein	46.8551	42.0449	34.6342	23.7403	51.5216	27.9134	-0.980867	0.293246	-0.31124
BAMF_0635	WV34_03765	yebG	hypothetical_protein	118.921	119.056	134	52.3633	175.194	62.3486	-1.18338	0.557309	-1.1038
BAMF_0636	WV34_03770	purE	N5_carboxyaminoimidazole_ribonucleotide_mutase	48.6812	27.2685	26.5751	71.1161	127.975	33.6606	0.546812	2.23055	0.340983
BAMF_0637	WV34_03775	purK	phosphoribosylaminoimidazole_carboxylase	41.5929	18.1303	17.8656	99.2276	133.847	25.8033	1.2544	2.88411	0.530366
BAMF_0638	WV34_03780	purB	adenylosuccinate_lyase	36.4214	23.2035	12.1442	130.133	186.707	31.0766	1.83714	3.00836	1.35556
BAMF_0639	WV34_03785	purC	phosphoribosylaminoimidazole_succinocarboxamide_synthase	29.4689	21.8269	6.76844	138.899	110.029	21.8526	2.23677	2.3337	1.69091
BAMF_0640	WV34_03790	purS	phosphoribosylformylglycinamidine_synthase	4.05886	0.934002	1.06215	19.4827	14.7063	1.89869	2.26304	3.97687	0.838021
BAMF_0641	WV34_03795	purQ	phosphoribosylformylglycinamidine_synthase	17.0232	13.2283	5.93711	75.1574	75.3856	7.07766	2.14241	2.51066	0.253513
BAMF_0642	WV34_03800	purL	phosphoribosylformylglycinamidine_synthase	19.3861	16.6646	6.68032	90.8956	69.189	13.0315	2.22919	2.05376	0.964017
BAMF_0643	WV34_03805	purF	amidophosphoribosyltransferase	22.4215	18.6362	10.5947	108.829	107.609	18.9452	2.27911	2.52961	0.838489
BAMF_0644	WV34_03810	purM	phosphoribosylaminoimidazole_synthetase	16.0322	14.4102	6.24171	106.858	69.1208	9.30116	2.73665	2.26203	0.57547
BAMF_0645	WV34_03815	purN	phosphoribosylglycinamide_formyltransferase	14.3017	12.5535	4.60415	89.9991	42.6508	11.5268	2.65373	1.76449	1.32399
BAMF_0646	WV34_03820	purH	purine_biosynthesis_protein_purH	16.4767	12.6869	8.26796	111.297	62.136	13.8409	2.75592	2.29209	0.743334
BAMF_0647	WV34_03825	purD	phosphoribosylamine_glycine_ligase	25.0799	22.8918	11.9472	189.105	118.206	22.5083	2.91458	2.3684	0.913784
BAMF_0648	WV34_03830	yezC	AsnC_family_transcriptional_regulator	32.4205	43.9071	48.0021	85.2757	164.565	81.2589	1.39523	1.90613	0.759428
BAMF_0649	WV34_03835	yecA	amino_acid_permease	2.50608	1.72968	2.62202	8.01929	4.72927	7.03323	1.67804	1.45111	1.42351
BAMF_0650	WV34_03840	yezF	membrane_protein	46.6221	50.411	84.1467	80.7564	1309.15	310.752	0.792565	4.69875	1.88479
BAMF_0651	WV34_03845	yerA	adenine_deaminase	132.419	160.79	243.085	322.696	393.189	284	1.28506	1.29005	0.224433
BAMF_0652	WV34_03850	yerB	hypothetical_protein	202.117	180.735	187.012	286.263	454.171	401.975	0.502147	1.32936	1.10397
BAMF_0653	WV34_03855	yerC	hypothetical_protein	127.302	122.108	137.969	197.306	464.253	296.368	0.632178	1.92675	1.10304
BAMF_0654	WV34_03860	yerD	membrane_protein	24.1403	3.61462	1.88367	1.09289	7.85718	3.82758	-4.46522	1.12017	1.02288
BAMF_0655	WV34_03870	pcrB	heptaprenylglyceryl_phosphate_synthase	40.6878	43.4813	32.174	51.0255	25.8159	37.8877	0.326621	-0.752136	0.235833
BAMF_0656	WV34_03875	pcrA1	ATP_dependent_DNA_helicase_PcrA	55.6549	51.698	38.9026	64.6048	28.2945	49.2842	0.215133	-0.869586	0.34126
BAMF_0657	WV34_03880	ligA	NAD_dependent_DNA_ligase_LigA	63.7532	60.5066	54.0926	96.9678	66.9158	88.4055	0.605008	0.145254	0.708706
BAMF_0658	WV34_03885	yerH	hypothetical_protein	81.9272	96.8757	93.1846	122.164	91.2459	162.587	0.576409	-0.0863755	0.803045
BAMF_0659	WV34_03890	yerI	hypothetical_protein	127.557	278.035	539.019	155.276	407.106	597.129	0.283687	0.550137	0.147707
BAMF_0660	WV34_03895	sapB	methyltransferase	170.821	170.767	136.734	61.402	74.7446	59.7291	-1.47613	-1.19198	-1.19486
BAMF_0661	WV34_03900	opuE	proline_sodium_symporter	78.3778	89.352	83.6544	287.267	141.991	444.676	1.87388	0.668228	2.41024
BAMF_0662	WV34_03905	gatC	aspartyl_glutamyl_tRNA_Asn_Gln_amidotransferase_subunit_C	337.444	286.388	227.936	664.324	343.113	353.524	0.977238	0.260713	0.633177
BAMF_0663	WV34_03910	gatA	aspartyl_glutamyl_tRNA_amidotransferase_subunit_A	194.064	156.128	119.583	472.885	147.894	264.805	1.28496	-0.0781608	1.14692
BAMF_0664	WV34_03915	gatB	aspartyl_glutamyl_tRNA_Asn_Gln_amidotransferase_subunit_B	316.885	286.532	220.786	632.598	161.659	390.916	0.997331	-0.825747	0.824207
BAMF_0665	WV34_03920	yerO	TetR_family_transcriptional_regulator	28.2962	37.875	47.4968	183.156	60.3085	121.738	2.69439	0.671115	1.35787
BAMF_0666	WV34_03925	swrC	swarming_motility_protein_SwrC	103.78	127.614	159.908	1749.35	254.359	972.32	4.07521	0.995086	2.60419
BAMF_0667	WV34_03930	dgkB	lipid_kinase	221.159	358.733	378.788	352.892	311.736	323.543	0.674143	-0.202586	-0.227436
BAMF_0677	WV34_03980	yeeI	transcriptional_regulator	330.088	464.978	573.051	506.096	294.603	428.984	0.616559	-0.65839	-0.41774
BAMF_0678	WV34_03985	BAMF_0678	hypothetical_protein	37.8979	55.3186	47.4011	19.636	668.418	4678.19	-0.948618	3.59492	6.62489
BAMF_0679	WV34_03990	aadK	aminoglycoside_6_adenylyltransferase	21.8601	30.6533	24.895	38.979	144.13	131.881	0.834401	2.23326	2.40531
BAMF_0680	WV34_03995	cotJA	hypothetical_protein	0.519347	1.91209	0	0	1946.58	383.018	NA	9.99158	NA
BAMF_0681	WV34_04000	cotJB	spore_coat_protein_CotJB	0.980123	0.902161	0	0	878.926	187.963	NA	9.92814	NA
BAMF_0682	WV34_04005	cotJC	hypothetical_protein	1.13478	0.417843	1.42508	1.89486	2453.18	474.777	0.739685	12.5194	8.38006
BAMF_0683	WV34_04010	yesJ	N_acetyltransferase	62.2652	70.8982	63.881	82.9207	331.819	119.217	0.413306	2.22658	0.900129
BAMF_0684	WV34_04015	RBAM_007280	hypothetical_protein	31.0686	41.8185	29.111	54.1926	270.504	108.45	0.802638	2.69344	1.89739
BAMF_0685	WV34_04020	yetF	membrane_protein	6.56248	5.17628	4.31607	5.63479	1437.19	174.003	-0.219878	8.11712	5.33325
BAMF_0686	WV34_04025	yetG	monooxygenase	199.009	265.053	308.817	739.15	597.061	318.305	1.89303	1.1716	0.0436546
BAMF_0687	WV34_04030	yetH	hypothetical_protein	160.027	177.763	155.131	158.875	278.287	146.036	-0.0104236	0.646614	-0.0871596
BAMF_0688	WV34_04035	STAS	sulfate_transporter	91.1748	110.954	114.913	136.027	60.0144	69.7982	0.577181	-0.886577	-0.71928
BAMF_0690	WV34_04040	RBAM_007340	hypothetical_protein	25.1919	141.452	142.067	144.712	81.2207	30.3576	2.52215	-0.800397	-2.22645
BAMF_0691	WV34_04045	yetJ	membrane_protein	332.767	710.642	883.554	644.646	616.293	1138.62	0.953995	-0.205507	0.365895
BAMF_0692	WV34_04050	yetL	MarR_family_transcriptional_regulator	43.1253	73.8005	93.9382	77.0519	38.8351	38.2202	0.837296	-0.926268	-1.29738
BAMF_0693	WV34_04055	yetM	oxidoreductase	113.233	66.0005	65.8734	40.0425	47.6281	38.6173	-1.49969	-0.470666	-0.770447
BAMF_0694	WV34_04060	yetN	hypothetical_protein	15.5831	15.5628	11.6282	18.3528	8.97262	19.211	0.236016	-0.794503	0.724309
BAMF_0695	WV34_04065	yetO	NADPH_cytochrome_P450_reductase	3.1674	2.61579	1.69954	1.96607	255.567	44.9019	-0.687982	6.61031	4.72356
BAMF_0696	WV34_04075	yfnI	glycerol_phosphate_lipoteichoic_acid_synthase	643.593	756.673	555.36	473.875	241.306	556.524	-0.441643	-1.64881	0.00302094
BAMF_0697	WV34_04080	yfnH	glucose_1_phosphate_cytidylyltransferase	1.01472	0.9337	0.707775	1.12949	3.6765	99.3552	0.154591	1.9773	7.13316
BAMF_0698	WV34_04085	yfnG	sugar_dehydratase_epimerase_yfnG	1.73564	0.491342	1.39705	2.45192	48.3757	316.252	0.498445	6.62141	7.82254
BAMF_0699	WV34_04090	yfnF	hypothetical_protein	1.98604	1.56641	1.78108	2.13145	116.676	522.605	0.101939	6.21891	8.19683
BAMF_0700	WV34_04095	yfnE	glycosyltransferase	2.67444	2.46111	3.03147	4.8371	261.028	1143.58	0.854903	6.72875	8.55933
BAMF_0701	WV34_04100	yfnD	hypothetical_protein	6.7512	7.10028	9.51465	14.2619	291.54	1139.41	1.07895	5.35968	6.90392
BAMF_0702	WV34_04105	yfnC	fosmidomycin_resistance_protein	132.742	75.8858	75.7172	67.0823	28.0113	39.3593	-0.984618	-1.43782	-0.943915
BAMF_0703	WV34_04110	yfnA	amino_acid_permease	5.88069	8.41801	5.46935	18.2335	14.374	13.9717	1.63254	0.771915	1.35307
BAMF_0704	WV34_04115	yfmT	aldehyde_dehydrogenase	27.5966	12.7385	6.49911	481.625	22.8271	74.2117	4.12535	0.841558	3.51333
BAMF_0705	WV34_04120	yfmS	methyl_accepting_chemotaxis_protein	36.316	20.3299	6.01623	586.353	33.1696	107.016	4.01309	0.706258	4.15282
BAMF_0706	WV34_04125	RBAM_007620	oxidoreductase	49.019	12.4347	2.10577	44.8796	4.4271	7.7997	-0.127281	-1.48994	1.88907
BAMF_0707	WV34_04130	RBAM007620	beta_1%2C4_glucosyltransferase	1.93822	1.56061	0.253602	2.22463	182.149	66.6345	0.198834	6.86687	8.03756
BAMF_0708	WV34_04135	yfmR	multidrug_ABC_transporter_ATP_binding_protein	80.7058	114.898	117.031	143.656	29.2666	99.0011	0.831872	-1.97303	-0.241374
BAMF_0709	WV34_04140	yfmP	MerR_family_transcriptional_regulator	215.932	224.601	276.493	131.233	156.253	171.101	-0.718452	-0.523478	-0.692392
BAMF_0710	WV34_04145	yfmO	MFS_transporter	17.0317	10.0469	12.5658	8.56702	4.35127	7.55791	-0.991357	-1.20723	-0.733439
BAMF_0711	WV34_04150	yfmM	heme_ABC_transporter_ATP_binding_protein	49.4403	51.3844	58.2502	76.8548	44.5578	64.6736	0.636447	-0.205652	0.150914
BAMF_0712	WV34_04155	yfmL	RNA_helicase	121.826	129.687	92.3986	140.561	159.569	127.986	0.206376	0.299144	0.470039
BAMF_0715	WV34_04165	yfmB	hypothetical_protein	917.794	742.825	932.524	259.69	100.83	229.646	-1.82138	-2.88109	-2.02173
BAMF_0716	WV34_04170	yflT	general_stress_protein	317.491	61.5806	10.1136	20.4827	49.1657	50.7767	-3.95424	-0.324823	2.32787
BAMF_0717	WV34_04175	pel	pectate_lyase	48.5415	26.5195	30.5805	109.023	54.7997	74.9505	1.16734	1.04711	1.29333
BAMF_0718	WV34_04180	yflS	2_oxoglutarate_translocator	21.0674	12.7589	13.3765	11.8747	283.964	47.8393	-0.82713	4.47613	1.8385
BAMF_0719	WV34_04185	RBAM_007750	hypothetical_protein	1.4807	1.02186	1.54921	2.47191	230.021	1085.98	0.739346	7.81442	9.45325
BAMF_0721	WV34_04215	RBAM_007770	BclB_domain_containing_protein	3.62398	3.66832	3.41266	0.605082	42.346	168.662	-2.58237	3.52903	5.6271
BAMF_0722	WV34_04220	ywpD	histidine_kinase	18.3565	31.779	42.7103	68.2909	32.6477	42.186	1.8954	0.038908	-0.0178208
BAMF_0723	WV34_04225	BAMF_0723	transcriptional_regulator	8.64911	17.0237	17.8477	57.1584	20.239	40.9051	2.72434	0.249591	1.19654
BAMF_0724	WV34_04230	BAMF_0724	cell_wall_anchor	1.29091	1.65102	0.824163	7.63466	13.041	34.5917	2.56418	2.98162	5.39135
BAMF_0725	WV34_04235	ywpE	sortase	2.37388	4.00487	1.6558	2.97229	36.1962	31.4603	0.324331	3.17601	4.24793
BAMF_0726	WV34_04240	citS	histidine_kinase	39.8203	68.2438	61.7371	106.586	36.2158	63.3427	1.42044	-0.914077	0.0370407
BAMF_0727	WV34_04245	citT	transcriptional_regulator	27.167	48.9509	38.9602	57.7263	17.8968	38.3884	1.08737	-1.45164	-0.0213305
BAMF_0728	WV34_04250	yflP	membrane_protein	41.3788	77.8868	68.3157	102.28	34.8042	56.556	1.30556	-1.16212	-0.272537
BAMF_0729	WV34_04255	citM	citrate_transporter	0.298745	0.916568	0	0.498878	0.90213	0.372722	0.739773	-0.0229069	NA
BAMF_0731	WV34_04265	nos	nitric_oxide_synthase_oxygenase	133.878	86.5661	90.74	63.4939	29.6194	57.19	-1.07623	-1.54726	-0.665977
BAMF_0732	WV34_04270	yflL	acylphosphatase	108.998	147.403	217.181	170.9	133.931	111.72	0.648849	-0.138267	-0.959013
BAMF_0733	WV34_04275	yflK	hypothetical_protein	204.1	133.869	141.396	99.5384	27.7224	86.636	-1.03595	-2.2717	-0.706706
BAMF_0736	WV34_04280	yflH	hypothetical_protein	504.648	522.013	658.609	247.844	809.814	520.584	-1.02585	0.633505	-0.339293
BAMF_0737	WV34_04285	mapB	methionine_aminopeptidase	344.83	512.415	555.183	434.876	1231.28	835.268	0.334721	1.26477	0.589276
BAMF_0738	WV34_04290	nagP	PTS_acetylglucosamine_transporter_subunit_IIB	102.54	54.2421	65.2203	62.4099	414.345	322.746	-0.716344	2.93335	2.30701
BAMF_0739	WV34_04295	yfmQ	hypothetical_protein	765.182	1841.07	2556.11	1665.23	944.912	688.562	1.12185	-0.962294	-1.89229
BAMF_0740	WV34_04300	ltaS	glycerol_phosphate_lipoteichoic_acid_synthase	516.101	554.856	389.336	417.061	269.815	433.285	-0.307394	-1.04014	0.154301
BAMF_0741	WV34_04305	yflB	hypothetical_protein	202.962	244.41	306.544	183.427	130.831	154.969	-0.146008	-0.901596	-0.984113
BAMF_0742	WV34_04310	cotP	spore_coat_protein	0	2.20475	2.5067	1.00007	231.668	1023.15	NA	6.7153	8.67301
BAMF_0743	WV34_04315	ydgA	hypothetical_protein	0	0	0	0	127.318	420.367	NA	NA	NA
BAMF_0744	WV34_04320	ydgB	hypothetical_protein	0	0	0	0.827641	235.279	976.586	NA	NA	NA
BAMF_0746	WV34_04325	NA	NA	NA	NA	NA	0.289151	0.781914	1.0956	NA	NA	NA
BAMF_0747	WV34_04330	treA	trehalose_6_phosphate_hydrolase	1.76488	2.25967	3.37208	0.640612	2.08517	1.86635	-1.46205	-0.115946	-0.853415
BAMF_0748	WV34_04335	treR	GntR_family_transcriptional_regulator	52.6886	53.135	39.2695	115.38	90.5485	113.434	1.13083	0.769027	1.53037
BAMF_0749	WV34_04340	yfkO	NAD_P_H_nitroreductase	119.857	147.3	135.773	606.805	470.168	279.132	2.33992	1.67442	1.03975
BAMF_0750	WV34_04345	RBAM_008010	hypothetical_protein	30.9007	27.186	18.4752	26.9289	18.4552	27.6367	-0.198483	-0.558839	0.580994
BAMF_0751	WV34_04350	RBAM_008020	hypothetical_protein	20.8817	24.2288	22.3235	19.5155	14.803	22.0826	-0.0976137	-0.710838	-0.0156507
BAMF_0752	WV34_04355	yfkN	2_%2C_3_cyclic_nucleotide_2_phosphodiesterase	257.748	512.819	487.647	195.734	75.5131	182.616	-0.39707	-2.76365	-1.41703
BAMF_0753	WV34_04360	yfkM	general_stress_protein	11.2827	14.7667	12.0674	54.4183	99.9297	75.0571	2.26998	2.75857	2.63688
BAMF_0754	WV34_04365	RBAM_008050	LacI_family_transcriptional_regulator	87.755	131.976	158.715	89.9991	75.6285	82.7975	0.0364308	-0.803279	-0.938775
BAMF_0755	WV34_04370	RBAM_008070	shikimate_5_dehydrogenase	53.5046	49.5057	39.1569	55.6469	16.4199	31.4542	0.056638	-1.59215	-0.316015
BAMF_0756	WV34_04375	aroC	3_dehydroquinate_dehydratase	34.636	28.1234	30.5551	32.8818	10.458	22.8719	-0.0749846	-1.42716	-0.41784
BAMF_0757	WV34_04380	yfkL	MFS_transporter	5.85119	8.57521	7.25579	4.88433	6.28159	4.86554	-0.26057	-0.449041	-0.576533
BAMF_0758	WV34_04385	yfkK	hypothetical_protein	458.897	539.312	469.733	625.84	536.871	405.501	0.447624	-0.00654363	-0.212135
BAMF_0759	WV34_04390	yfkJ	protein_tyrosine_phosphatase	65.2339	48.2249	46.8356	54.2272	257.126	80.1759	-0.266604	2.41463	0.775562
BAMF_0760	WV34_04395	yfkI	hypothetical_protein	22.5516	21.8449	19.8704	37.6508	38.7048	24.4283	0.739448	0.82522	0.297934
BAMF_0761	WV34_04400	yfkH	ribonuclease_yfkH	65.766	48.7562	34.8085	54.7709	71.1512	45.2421	-0.263934	0.545304	0.378226
BAMF_0762	WV34_04405	yfkF	MFS_transporter	0.109684	0	0	66.6865	56.458	92.1839	9.2479	NA	NA
BAMF_0763	WV34_04410	chaA	cation_transporter	11.3939	7.6664	2.56367	7.15909	146.71	32.0913	-0.67041	4.25827	3.6459
BAMF_0764	WV34_04415	yfkD	hypothetical_protein	13.395	16.8363	7.86208	9.8182	837.199	205.384	-0.448166	5.63593	4.70727
BAMF_0765	WV34_04420	yfkC	mechanosensitive_ion_channel_protein_MscS	57.2418	70.2343	63.6254	91.9416	75.3164	83.2988	0.683649	0.100787	0.388692
BAMF_0768	WV34_04430	yfjT	hypothetical_protein	237.885	387.891	497.798	215.998	703.141	558.3	-0.139244	0.858163	0.165478
BAMF_0769	WV34_04435	pdaA	polysaccharide_deacetylase	11.1081	17.1367	12.9896	8.18173	328.192	71.5177	-0.441129	4.25938	2.46094
BAMF_0772	WV34_04445	RBAM_008220	hypothetical_protein	46.5194	67.9791	70.1899	35.9997	75.5949	115.427	-0.36985	0.153197	0.71764
BAMF_0773	WV34_04450	yfjQ	metal_transporter	27.2228	33.4843	28.2014	54.4494	106.936	80.4344	1.0001	1.67519	1.51204
BAMF_0774	WV34_04455	yfjP	DNA_3_methyladenine_glycosylase	85.951	63.6618	61.4162	77.4993	39.3345	52.9505	-0.149332	-0.694631	-0.213975
BAMF_0775	WV34_04460	yfjO	RNA_methyltransferase	112.569	105.544	90.6308	128.581	58.5533	116.97	0.191872	-0.850021	0.368062
BAMF_0779	WV34_04515	dusC	tRNA_dihydrouridine_synthase	15.909	16.9388	13.4815	67.1701	31.6794	72.3228	2.07797	0.903213	2.42347
BAMF_0780	WV34_04520	yfjM	hypothetical_protein	38.5557	58.3449	59.7646	20.9799	20.1785	15.4961	-0.877939	-1.53178	-1.94739
BAMF_0781	WV34_04525	acoA	acetoin_2%2C6_dichlorophenolindophenol_oxidoreductase_subunit_alpha	2.71142	3.8022	4.59324	0	44.4434	95.1811	NA	3.54706	4.37309
BAMF_0782	WV34_04530	acoB	pyruvate_dehydrogenase_subunit_beta	1.50876	2.08268	1.31559	0	20.2719	48.6943	NA	3.28297	5.20997
BAMF_0783	WV34_04535	acoC	branched_chain_alpha_keto_acid_dehydrogenase_subunit_E2	1.51697	2.19362	2.26737	1.98987	35.7262	58.3862	0.391479	4.0256	4.68654
BAMF_0784	WV34_04540	acoL	dihydrolipoamide_dehydrogenase	3.37503	3.10574	5.68939	1.40861	49.4236	89.4568	-1.26063	3.99219	3.97485
BAMF_0785	WV34_04545	acoR	acetoin_dehydrogenase	9.2258	8.95062	10.1767	14.4476	17.6207	22.0784	0.647085	0.97721	1.11736
BAMF_0786	WV34_04550	sspH	small%2C_acid_soluble_spore_protein_H	14.8461	11.7108	14.7936	15.3439	3953.73	562.161	0.0475792	8.39923	5.24793
BAMF_0787	WV34_04555	malA	6_phospho_alpha_glucosidase	8.5292	12.1701	12.2332	7.83996	26.0423	25.8198	-0.121564	1.09752	1.07768
BAMF_0788	WV34_04560	malR1	RpiR_family_transcriptional_regulator	12.3942	19.999	14.9224	15.8737	13.8412	16.5187	0.356974	-0.530953	0.146615
BAMF_0789	WV34_04565	malP	PTS_alpha_glucoside_transporter_subunit_IIBC	1.05976	1.6504	1.53537	1.63322	13.4396	24.7093	0.623988	3.0256	4.00839
BAMF_0790	WV34_04570	RBAM_008390	peptidase_G2	25.9308	6.24719	3.26044	9.19738	9.9801	11.6605	-1.49537	0.675848	1.83849
BAMF_0791	WV34_04575	malQ	ABC_transporter	20.6673	29.7982	38.4085	50.2003	31.494	31.1299	1.28034	0.0798502	-0.303124
BAMF_0792	WV34_04580	yfiC	multidrug_ABC_transporter_ATP_binding_protein	28.5367	37.8516	39.3144	68.6727	28.7496	35.5501	1.26692	-0.396811	-0.145204
BAMF_0793	WV34_04585	catD	oxidoreductase	17.2502	5.29154	4.67948	61.8664	77.5482	18.5281	1.84255	3.87333	1.9853
BAMF_0794	WV34_04590	catE	catechol_2%2C3_dioxygenase	20.3563	4.44033	5.36414	79.3001	66.1072	16.9273	1.96185	3.89607	1.65793
BAMF_0797	WV34_04600	padR	PadR_family_transcriptional_regulator	91.4069	92.7427	84.8493	69.2605	64.1149	64.4616	-0.400271	-0.532574	-0.396463
BAMF_0798	WV34_04605	RBAM_008460	NADPH_dehydrogenase	210.477	250.352	301.263	157.611	219.61	215.164	-0.417297	-0.189017	-0.485586
BAMF_0799	WV34_04610	yfiQ	acyltransferase	133.653	135.126	151.402	68.2309	98.7885	115.14	-0.969993	-0.451895	-0.394996
BAMF_0800	WV34_04620	RBAM_008490	barstar	227.948	162.229	176.521	356.832	146.81	183.54	0.646541	-0.144086	0.0562528
BAMF_0801	WV34_04625	yfiT	hydrolase	335.71	310.465	307.628	661.917	256.394	378.915	0.979435	-0.27607	0.300686
BAMF_0802	WV34_04630	yfiU	MFS_transporter	0.893333	1.9432	1.1897	2.30508	2.79547	1.21556	1.36755	0.524653	0.0310301
BAMF_0803	WV34_04635	yfiV	MarR_family_transcriptional_regulator	40.1787	45.3544	54.9315	78.7076	197.986	170.895	0.970071	2.12609	1.6374
BAMF_0804	WV34_04640	mprF	phosphatidylglycerol_lysyltransferase	45.2666	38.5854	30.7414	64.2673	82.006	62.8909	0.505639	1.08767	1.03267
BAMF_0805	WV34_04645	yfhB	isomerase	187.997	202.058	206.491	284.337	171.084	439.263	0.59689	-0.240063	1.08901
BAMF_0806	WV34_04650	yfhC	NAD_P_H_nitroreductase	232.213	282.477	321.177	657.594	1461.17	872.243	1.50175	2.37092	1.44136
BAMF_0807	WV34_04655	yfhD	hypothetical_protein	68.7311	115.335	42.3019	35.9998	21096.7	6230.52	-0.932976	7.51504	7.20249
BAMF_0809	WV34_04660	yfhF	multidrug_MFS_transporter	23.5751	8.46624	9.32534	9.5998	11.9795	13.4479	-1.29619	0.500774	0.528147
BAMF_0810	WV34_04665	recX	recombination_protein_RecX	166.947	177.08	177.412	132.272	39.6553	59.5981	-0.335886	-2.15881	-1.57376
BAMF_0811	WV34_04670	yfhH	hypothetical_protein	124.036	120.945	152.126	76.1137	20.09	46.1067	-0.704536	-2.58981	-1.72222
BAMF_0812	WV34_04675	yfhI	MFS_transporter	8.27659	7.81679	4.78563	4.3635	5.3269	4.89011	-0.92355	-0.55328	0.0311593
BAMF_0813	WV34_04680	ybfJ	hypothetical_protein	108.307	106.029	111.6	62.1065	230.206	128.729	-0.802308	1.11846	0.206005
BAMF_0814	WV34_04685	mpr	peptidase	182.54	166.548	226.35	120.392	483.361	257.933	-0.600469	1.53717	0.188437
BAMF_0815	WV34_04690	sspK	small%2C_acid_soluble_spore_protein_K	18.6031	23.344	17.6944	1.41186	6141.38	2197.52	-3.71988	8.03937	6.95645
BAMF_0816	WV34_04695	yfhJ	hypothetical_protein	231.918	180.788	176.477	263.998	85.9398	131.788	0.186912	-1.0729	-0.421261
BAMF_0817	WV34_04700	yfhK	hypothetical_protein	503.782	446.007	796.816	195.544	138.497	180.628	-1.36531	-1.68721	-2.14123
BAMF_0822	WV34_04715	csbB	glycosyltransferase	94.4272	71.846	121.153	193.54	160.076	106.595	1.03535	1.15578	-0.184694
BAMF_0823	WV34_04720	yfhO	hypothetical_protein	41.8245	26.0578	26.801	71.9158	53.7461	27.5196	0.78196	1.04445	0.0381689
BAMF_0824	WV34_04725	yfhP	membrane_protein	198.14	190.199	167.282	160.462	305.599	741.431	-0.304285	0.684135	2.14803
BAMF_0871	WV34_04730	yfhQ	A_G_specific_adenine_glycosylase	133.5	138.356	135.86	105.442	58.9153	91.048	-0.340394	-1.23167	-0.577418
BAMF_0872	WV34_04735	yfhS	hypothetical_protein	0.574744	12.6994	3.6102	1.92013	743.766	177.51	1.74021	5.87202	5.61968
BAMF_0873	WV34_04740	fabL	enoyl_ACP_reductase	176.796	194.157	148.849	216.572	72.8354	135.656	0.292756	-1.41451	-0.133893
BAMF_0874	WV34_04745	sspE	spore_protein	428.226	916.241	465.471	324.628	197322	53526.4	-0.399585	7.75061	6.84542
BAMF_0875	WV34_04750	ygaB	hypothetical_protein	176.862	284.485	540.452	238.65	998.969	265.631	0.43227	1.81209	-1.02474
BAMF_0876	WV34_04755	ygaC	hypothetical_protein	586.211	692.809	810.669	533.283	690.34	433.976	-0.136519	-0.00515012	-0.901499
BAMF_0877	WV34_04760	ygaD	multidrug_ABC_transporter_ATP_binding_protein	84.4691	96.993	88.3803	83.4004	83.5055	66.5214	-0.0183702	-0.21601	-0.409907
BAMF_0878	WV34_04765	ygaE	membrane_protein	117.592	164.107	154.051	179.694	820.441	473.437	0.61175	2.32177	1.61977
BAMF_0879	WV34_04770	gsaB	glutamate_1_semialdehyde_aminotransferase	134.892	186.613	137.675	178.324	56.3239	100.765	0.402698	-1.72823	-0.450279
BAMF_0880	WV34_04775	ygaF	peroxiredoxin	207.165	270.261	328.992	374.579	288.278	344.706	0.854489	0.0931047	0.0673133
BAMF_0881	WV34_04780	perR	peroxide_operon_regulator	1429.93	5149.83	6127.96	1236.81	2007.22	1339.07	-0.209317	-1.35933	-2.19418
BAMF_0882	WV34_04785	ygzB	hypothetical_protein	379.722	452.008	566.703	265.421	412.483	410.271	-0.516657	-0.132013	-0.466015
BAMF_0883	WV34_04790	ygxA	hypothetical_protein	122.213	123.226	101.563	145.463	89.7796	186.537	0.251262	-0.456846	0.877084
BAMF_0967	WV34_04890	RBAM_009040	sodium_proton_antiporter	7.15554	8.77968	8.94986	2.60904	169.415	29.6997	-1.45554	4.27025	1.73051
BAMF_0968	WV34_04895	ygaJ	peptidase	26.8376	43.2619	29.8231	32.137	54.32	27.0108	0.259977	0.328387	-0.142892
BAMF_0969	WV34_04900	thiC	phosphomethylpyrimidine_synthase	1420.51	501.336	722.565	2459.06	187.584	58.8426	0.791704	-1.41824	-3.61819
BAMF_0970	WV34_04905	ygaK	FAD_binding_protein	4.29341	5.44354	7.18754	4.77871	12.7907	24.2773	0.154495	1.23248	1.75604
BAMF_0971	WV34_04910	senS	transcriptional_regulator	0	7.68044	8.73303	4.64547	15.1211	0	NA	0.977303	NA
BAMF_0972	WV34_04915	oppA1	ABC_transporter_substrate_binding_protein	1.57225	5.23621	18.0176	2.99991	16.1407	2.24135	0.932091	1.62411	-3.00696
BAMF_0973	WV34_04920	oppB1	peptide_ABC_transporter_permease	0.405507	0.497503	2.54612	0.45144	3.42875	0.25282	0.15481	2.78491	-3.33212
BAMF_0974	WV34_04925	oppC1	peptide_ABC_transporter_permease	0.285599	0	3.28707	0.715279	2.84574	0.534399	1.32452	NA	-2.62081
BAMF_0975	WV34_04930	oppD1	dipeptide_oligopeptide_nickel_ABC_transporter_ATP_binding_protein	1.70398	2.65368	5.21163	0.656578	6.41171	0.735678	-1.37587	1.27271	-2.82459
BAMF_0976	WV34_04935	oppF1	spermidine_putrescine_ABC_transporter_ATP_binding_protein	2.41074	2.95792	7.00644	2.23591	14.0725	4.00937	-0.10861	2.25023	-0.805304
BAMF_0977	WV34_04940	katA	catalase	19.2364	287.347	395.24	10.0083	119.622	161.038	-0.942646	-1.26432	-1.29532
BAMF_0978	WV34_04945	RBAM_009100	2_amino_3_carboxymuconate_6_semialdehyde_decarboxylase	18.2454	25.6936	34.1308	4.15385	27.7952	4.91364	-2.13501	0.113423	-2.79621
BAMF_0979	WV34_04950	ssuB	sulfonate_ABC_transporter_ATP_binding_protein	0.168382	1.55029	7.40276	3.93743	3.35709	0	4.54745	1.11467	NA
BAMF_0980	WV34_04955	ssuA	sulfonate_ABC_transporter_substrate_binding_protein	0.653356	4.32921	6.28967	6.10899	5.68187	0.489056	3.22499	0.392263	-3.68491
BAMF_0981	WV34_04960	ssuC	sulfonate_ABC_transporter_permease	1.24102	1.7129	5.84326	4.14386	5.05864	0.870641	1.73945	1.5623	-2.74662
BAMF_0982	WV34_04965	ssuD	alkanesulfonate_monooxygenase	4.11808	3.15794	13.1657	16.8061	23.6245	27.3949	2.02895	2.90323	1.05712
BAMF_0984	WV34_04975	rpsN	30S_ribosomal_protein_S14	777.692	901.295	1037.81	68.799	180.56	221.44	-3.49874	-2.31952	-2.22856
BAMF_0985	WV34_04980	ygaO	membrane_protein	41.4665	41.7204	47.4361	23.0768	52.0846	56.3771	-0.8455	0.320105	0.249124
BAMF_0986	WV34_04985	ygzD	XRE_family_transcriptional_regulator	39.3202	45.5213	49.1037	21.1766	48.2547	46.2759	-0.892798	0.0841273	-0.0855692
BAMF_0987	WV34_04995	yhzB	hypothetical_protein	9.12268	14.1186	18.6562	46.3841	25.9172	58.5756	2.3461	0.876311	1.65064
BAMF_0988	WV34_05000	yhbA	epoxyqueuosine_reductase	38.445	32.4044	27.2832	28.837	34.9248	28.9806	-0.414876	0.108063	0.0870722
BAMF_0989	WV34_05005	yhbB	hypothetical_protein	8.36967	12.2711	5.04652	2.60516	243.118	71.6625	-1.6838	4.30832	3.82786
BAMF_0990	WV34_05010	cspR	RNA_methyltransferase	135.381	150.201	152.501	180.91	585.951	293.638	0.418249	1.96389	0.945217
BAMF_0991	WV34_05015	yhbD	hypothetical_protein	16.7596	12.0373	5.1322	16.0378	29.9918	62.3315	-0.0635157	1.31706	3.60231
BAMF_0992	WV34_05020	yhbE	hypothetical_protein	16.8514	7.33665	9.10031	14.2184	18.0546	56.2773	-0.245115	1.29917	2.62857
BAMF_0993	WV34_05025	yhbF	hypothetical_protein	19.6521	23.7777	12.5658	20.962	34.2836	102.135	0.0930942	0.527906	3.0229
BAMF_0994	WV34_05030	prkA	protein_prkA	2.1153	2.38612	5.28331	2.96196	2821.71	829.591	0.48569	10.2077	7.29482
BAMF_0995	WV34_05035	yhbH	stress_response_protein	2.52383	2.22153	2.29622	4.21381	785.641	699.489	0.73951	8.46617	8.2509
BAMF_0996	WV34_05040	yhbI	MarR_family_transcriptional_regulator	3.8952	0.512195	2.32881	44.1287	17.1377	15.6165	3.50195	5.06433	2.74541
BAMF_0997	WV34_05045	yhbJ	transporter	5.7228	7.14706	6.41545	45.0421	561.328	112.426	2.97648	6.29535	4.13128
BAMF_0998	WV34_05050	yhcA	MFS_transporter	4.45842	5.07251	4.9194	33.8343	367.284	89.9383	2.92388	6.17805	4.19238
BAMF_0999	WV34_05055	yhcB	hypothetical_protein	6.78377	3.56723	5.06973	40.8533	433.209	117.403	2.59029	6.92411	4.53342
BAMF_1000	WV34_05060	yhcC	hypothetical_protein	5.56457	4.48046	5.82202	45.8706	507.824	118.427	3.04323	6.82454	4.34633
BAMF_1001	WV34_05065	yhcE	hypothetical_protein	18.1935	16.432	23.266	26.156	11.2918	31.203	0.523718	-0.541239	0.423464
BAMF_1002	WV34_05070	yhcF	GntR_family_transcriptional_regulator	20.5359	18.2681	10.7433	31.428	8.68074	30.097	0.613902	-1.07344	1.48618
BAMF_1003	WV34_05075	yhcG	spermidine_putrescine_ABC_transporter_ATP_binding_protein	20.0289	18.2652	13.9709	23.4977	9.15291	32.7472	0.230439	-0.996795	1.22894
BAMF_1004	WV34_05080	yhcH	bacitracin_ABC_transporter_ATP_binding_protein	27.0589	30.0881	23.8881	43.2937	14.0425	51.6816	0.678051	-1.0994	1.11336
BAMF_1005	WV34_05085	yhcI	hypothetical_protein	32.4804	37.927	24.2747	53.316	20.0262	73.2818	0.714999	-0.921335	1.594
BAMF_1006	WV34_05090	cspB	cold_shock_protein	28343	30632.2	43038.4	27595.1	32401.6	33088.7	-0.038578	0.0810155	-0.379285
BAMF_1007	WV34_05095	yhcJ	methionine_ABC_transporter_substrate_binding_protein	58.4935	70.1344	68.5856	68.0721	52.5581	62.4954	0.218786	-0.41621	-0.134157
BAMF_1009	WV34_05105	tcyP	sodium_dicarboxylate_symporter	102.756	269.192	174.1	269.36	88.3247	182.259	1.39031	-1.60775	0.0660763
BAMF_1011	WV34_05115	yhcM	hypothetical_protein	30.1112	88.2939	27.2333	2.13032	2791.3	447.357	-3.82116	4.98248	4.03798
BAMF_1012	WV34_05120	yhcN	hypothetical_protein	57.0622	200.846	56.1277	2.63432	8589.66	1835.13	-4.43703	5.41844	5.03102
BAMF_1013	WV34_05125	yhcO	hypothetical_protein	0.859643	0.527254	1.49916	0.478437	435.537	1638.39	-0.845409	9.69008	10.0939
BAMF_1014	WV34_05130	yhcQ	spore_coat_protein_GerQ	1.35362	2.49138	1.21419	1.61446	2728.83	926.992	0.254221	10.0971	9.57642
BAMF_1015	WV34_05135	yhcR	metallophosphatase	64.6879	51.6831	66.6338	26.9997	12.9454	36.7078	-1.26055	-1.99725	-0.860169
BAMF_1016	WV34_05140	yhcS	sortase	83.2167	71.3935	82.9884	34.0098	18.0595	32.0315	-1.29092	-1.98303	-1.37342
BAMF_1017	WV34_05145	yhcT	RNA_pseudouridine_synthase	35.8665	28.2904	20.2527	44.1976	239.279	73.4966	0.30133	3.08031	1.85956
BAMF_1018	WV34_05150	yhcU	hypothetical_protein	28.7503	21.0452	31.449	17.9999	30.777	13.4477	-0.675585	0.548362	-1.22565
BAMF_1019	WV34_05155	yhcV	hypothetical_protein	30.5854	48.4104	32.6413	12.7656	22255	8600.28	-1.26058	8.8446	8.04154
BAMF_1020	WV34_05160	yhcW	hypothetical_protein	77.063	76.9549	69.0563	121.46	123.304	113.312	0.65637	0.680138	0.714457
BAMF_1021	WV34_05165	yhcX	hydrolase	81.7111	85.7138	66.4958	141.472	144.679	142.971	0.791918	0.755259	1.10439
BAMF_1022	WV34_05170	yhxA	aminotransferase	283.683	231.202	237.898	149.624	76.7316	108.783	-0.922943	-1.59126	-1.12889
BAMF_1023	WV34_05175	glpP	glycerol_3_phosphate_responsive_antiterminator	246.398	195.532	202.11	143.624	137.536	102.119	-0.778698	-0.507598	-0.984885
BAMF_1024	WV34_05180	glpF	glycerol_transporter	18.1252	18.1172	18.6375	29.4781	41.6109	48.2364	0.701649	1.1996	1.37191
BAMF_1025	WV34_05185	glpK	glycerol_kinase	13.1892	16.4489	14.1631	27.525	101.706	69.16	1.06139	2.62835	2.2878
BAMF_1026	WV34_05190	glpD	glycerol_3_phosphate_dehydrogenase	180.645	266.091	364.386	138.819	169.603	166.162	-0.379954	-0.649759	-1.13287
BAMF_1027	WV34_05195	pgcA	phosphoglucomutase	152.609	170.489	171.324	197.41	111.879	143.736	0.371357	-0.607747	-0.253308
BAMF_1028	WV34_05200	yhcY	sensor_histidine_kinase	79.4413	115.087	116.368	72.5677	57.3615	95.1253	-0.130562	-1.00457	-0.290788
BAMF_1029	WV34_05205	yhcZ	LuxR_family_transcriptional_regulator	59.7736	81.9546	80.5902	51.9065	46.5126	59.6706	-0.203593	-0.817202	-0.433585
BAMF_1030	WV34_05210	yhdA	FMN_dependent_NADH_azoreductase	94.8755	118.829	158.314	71.5881	133.485	133.248	-0.406318	0.167794	-0.248675
BAMF_1031	WV34_05215	yhdB	hypothetical_protein	4.2593	1.9593	2.22818	8.88845	2319.69	992.147	1.06132	10.2094	8.79854
BAMF_1032	WV34_05220	yhdC	hypothetical_protein	6.38895	7.34881	16.7121	2.66684	554.845	69.4805	-1.26045	6.23843	2.05571
BAMF_1033	WV34_05225	lytF	D_gamma_glutamyl_meso_diaminopimelic_acid_endopeptidase	177.045	77.2386	68.2425	453.715	30.9925	110.194	1.35767	-1.3174	0.691302
BAMF_1034	WV34_05230	nsrR	Rrf2_family_transcriptional_regulator	907.712	1450.56	2129.76	1935.05	2043.69	2185.22	1.09206	0.494563	0.0370819
BAMF_1035	WV34_05235	ygxB	membrane_protein	2.21593	0	0	0	0.308822	0.956672	NA	NA	NA
BAMF_1036	WV34_05240	spoVR	stage_V_sporulation_protein_R	1.83904	1.52315	2.11662	1.84216	877.718	236.382	0.00244939	9.17056	6.80322
BAMF_1037	WV34_05245	phoA	alkaline_phosphatase	218.064	108.876	138.505	168.885	353.099	92.9651	-0.368706	1.69739	-0.575181
BAMF_1038	WV34_05250	lytE	peptidoglycan_binding_protein	44.6822	75.0725	90.57	362.596	14.6663	621.899	3.02059	-2.35578	2.77957
BAMF_1039	WV34_05255	citR	LysR_family_transcriptional_regulator	57.4511	65.2359	53.4667	60.1638	26.7557	53.6067	0.0665606	-1.28582	0.00377384
BAMF_1040	WV34_05260	citA	citrate_synthase	141.212	58.2338	9.31862	22.3042	18.4701	15.1288	-2.66247	-1.65667	0.699114
BAMF_1041	WV34_05265	yhdF	short_chain_dehydrogenase	141.57	59.3909	11.825	22.3446	27.2095	18.3631	-2.66352	-1.12613	0.634965
BAMF_1042	WV34_05270	ctrA	amino_acid_permease	30.9617	66.3115	26.0319	433.381	179.959	198.958	3.80708	1.44033	2.93411
BAMF_1043	WV34_05275	yhdH	hypothetical_protein	10.6859	15.1015	14.1755	46.9907	32.8409	36.9517	2.13666	1.12081	1.38224
BAMF_1044	WV34_05280	yhdK	anti_sigma_M_factor	31.5658	46.6401	66.055	46.0202	54.7691	93.1635	0.543905	0.231791	0.496097
BAMF_1045	WV34_05285	yhdL	anti_sigma_M_factor	87.9369	126.594	153.264	127.909	127.011	218.395	0.540582	0.00474573	0.51092
BAMF_1046	WV34_05290	sigM	ECF_RNA_polymerase_sigma_factor_SigM	68.1065	72.1111	108.953	118.975	215.325	158.421	0.804793	1.57822	0.540053
BAMF_1047	WV34_05295	plsC	1_acyl_sn_glycerol_3_phosphate_acyltransferase	336.808	312.719	338.867	475.556	300.007	436.111	0.497687	-0.0598721	0.363975
BAMF_1048	WV34_05300	yhdP	membrane_protein	498.121	633.536	557.081	370.19	170.123	272.159	-0.428231	-1.89685	-1.03344
BAMF_1049	WV34_05305	cueR	MerR_family_transcriptional_regulator	529.955	642.229	716.235	385.856	245.384	308.541	-0.457807	-1.38805	-1.21497
BAMF_1050	WV34_05310	yhdR	aspartate_aminotransferase	172.829	168.587	156.728	214.175	53.601	143.602	0.30945	-1.65316	-0.126191
BAMF_1051	WV34_05315	pksF1	polyketide_beta_ketoacyl_ACP_synthase	187.361	195.844	168.963	209.752	49.1351	139.986	0.162866	-1.99488	-0.271425
BAMF_1052	WV34_05320	yhdT	hypothetical_protein	795.442	965.816	918.62	447.547	410.714	380.778	-0.829719	-1.23361	-1.27052
BAMF_1053	WV34_05325	crcBA	camphor_resistance_protein_CrcB	56.0627	48.9451	36.8495	44.9995	27.9957	60.5147	-0.317132	-0.805957	0.71564
BAMF_1054	WV34_05330	yhdV	chromosome_condensation_protein_CrcB	47.3725	32.4696	28.7144	25.0907	23.083	29.9516	-0.916897	-0.492259	0.0608617
BAMF_1055	WV34_05335	yhdW	glycerophosphoryl_diester_phosphodiesterase	112.775	124.867	115.543	90.9784	54.5907	113.772	-0.309853	-1.19367	-0.0222868
BAMF_1057	WV34_05340	yhdY	mechanosensitive_ion_channel_protein	19.7077	34.5645	38.3296	22.4515	10.501	34.7038	0.188051	-1.71876	-0.143364
BAMF_1058	WV34_05345	srtN	NAD_dependent_deacetylase	152.156	195.866	169.208	100.451	63.3206	81.9878	-0.599058	-1.62912	-1.04531
BAMF_1059	WV34_05350	yheN	polysaccharide_deacetylase	216.693	120.318	153.064	486.696	132.236	338.713	1.16737	0.136262	1.14592
BAMF_1060	WV34_05355	dat	D_alanine_aminotransferase	1426.63	1539.62	1483.31	843.711	1158.42	904.883	-0.757787	-0.410411	-0.713017
BAMF_1061	WV34_05360	pksA	TetR_family_transcriptional_regulator	241.059	319.517	326.268	182.029	94.5536	167.58	-0.405218	-1.75669	-0.961206
BAMF_1062	WV34_05365	ymcC	membrane_protein	16.8752	20.274	10.7902	34.043	69.2101	54.3756	1.01246	1.77135	2.33324
BAMF_1063	WV34_05370	nhaX	stress_protein	213.819	54.6561	7.02502	3.44883	32.7477	17.3936	-5.95414	-0.738989	1.30798
BAMF_1064	WV34_05375	yheI	multidrug_ABC_transporter_ATP_binding_protein	26.4197	59.8664	55.2862	29.1192	167.319	213.971	0.140357	1.48279	1.95242
BAMF_1065	WV34_05380	yheH	multidrug_ABC_transporter_permease	28.7928	64.4148	52.888	30.8721	183.957	215.364	0.100595	1.51391	2.02576
BAMF_1066	WV34_05385	yheG	hypothetical_protein	83.1255	87.8059	62.7785	61.217	83.0334	131.749	-0.441359	-0.0806257	1.06945
BAMF_1067	WV34_05390	sspB	acid_soluble_spore_protein	161.251	709.732	257.654	28.1734	56426.8	14879.1	-2.5169	6.31296	5.8517
BAMF_1069	WV34_05405	yheD	endospore_coat_protein	3.33194	2.62813	2.5898	6.35748	1051.52	388.828	0.932093	8.64422	7.23015
BAMF_1070	WV34_05410	yheC	endospore_coat_protein	1.65867	1.96252	1.48749	5.73618	1006.85	357.105	1.79006	9.00292	7.90732
BAMF_1071	WV34_05415	yheB	membrane_protein	62.6344	85.6696	62.789	106.094	2001.95	515.711	0.760321	4.54648	3.03798
BAMF_1072	WV34_05420	yheA	hypothetical_protein	447.102	378.535	393.373	939.069	5597.08	2536.46	1.07063	3.88617	2.68885
BAMF_1073	WV34_05425	yhaX	haloacid_dehalogenase	37.9025	35.1537	41.8434	20.429	2234.86	307.112	-0.891675	5.99036	2.87569
BAMF_1074	WV34_05430	hemZ	coproporphyrinogen_III_oxidase	11.8789	11.0897	12.6091	29.4609	73.4486	40.9069	1.3104	2.72752	1.69789
BAMF_1075	WV34_05435	RBAM_010080	monooxygenase	176.513	40.4236	11.543	16.5767	27.4352	27.396	-3.41255	-0.559169	1.24695
BAMF_1076	WV34_05440	yhaU	potassium_transporter	3.6204	4.89949	4.9022	23.8219	145.258	100.012	2.71807	4.88984	4.35059
BAMF_1077	WV34_05445	yhaT	potassium_transporter	0.779256	3.82511	5.98009	11.2768	74.3616	62.702	3.85512	4.28099	3.39027
BAMF_1078	WV34_05450	khtS	hypothetical_protein	4.02	10.0894	11.4717	46.9826	588.599	319.328	3.54686	5.86638	4.79889
BAMF_1079	WV34_05455	yhaR	enoyl_CoA_hydratase	5.72759	3.72051	4.93539	12.6561	19.5318	9.7707	1.14383	2.39225	0.985297
BAMF_1080	WV34_05460	NA	NA	NA	NA	NA	261.979	450.046	362.211	NA	NA	NA
BAMF_1081	WV34_05465	natA	sodium_ABC_transporter_ATP_binding_protein	155.193	209.708	218.216	289.202	697.131	624.444	0.89801	1.73305	1.51682
BAMF_1082	WV34_05470	natB	hypothetical_protein	112.536	139.276	126.987	180.856	162.95	318.712	0.684446	0.226483	1.32758
BAMF_1083	WV34_05475	yhaO	metallophosphoesterase	32.2382	28.9858	30.5238	31.0586	16.8509	20.9627	-0.0537777	-0.782522	-0.542109
BAMF_1084	WV34_05480	yhaN	hypothetical_protein	35.1823	40.3872	32.21	44.8778	24.7957	30.1421	0.351153	-0.70381	-0.0957298
BAMF_1085	WV34_05485	yhaM	3_5_exoribonuclease	546.938	715.341	836.264	530.51	307.299	313.525	-0.0439984	-1.21899	-1.41538
BAMF_1086	WV34_05490	yhaL	sporulation_protein	4.53952	8.35484	13.0618	7.57835	2304.74	124.214	0.739346	8.10778	3.24941
BAMF_1087	WV34_05495	prsA	foldase	1635.29	1801.1	2148.19	5372.01	1926.13	3760.96	1.71591	0.0968254	0.807976
BAMF_1088	WV34_05505	BAMF_1088	sporulation_protein_YjcZ	0	2.73759	9.33672	4.96584	3289.41	23713.5	NA	10.2307	11.3105
BAMF_1089	WV34_05510	RBAM_010200	hypothetical_protein	153.597	163.089	160.709	189.369	212.976	150.32	0.302049	0.385028	-0.0964179
BAMF_1090	WV34_05515	yhaJ	membrane_protein	91.367	132.284	112.168	27.661	85.189	38.7477	-1.72382	-0.634898	-1.53348
BAMF_1091	WV34_05520	yhaI	hypothetical_protein	301.499	359.255	620.628	292.418	283.038	299.39	-0.0441175	-0.344012	-1.0517
BAMF_1092	WV34_05525	scoC	transcriptional_regulator	3009.47	3642.09	4001.27	1258.22	1500.11	1112.61	-1.25812	-1.2797	-1.84652
BAMF_1093	WV34_05530	yhaH	membrane_protein	1352.1	1517.38	1572.07	1208.86	918.482	935.016	-0.161555	-0.724255	-0.749603
BAMF_1094	WV34_05535	yhzF	membrane_protein	2.0212	0	1.41066	2.25015	1524.69	108.423	0.15481	NA	6.26416
BAMF_1095	WV34_05540	trpP	tryptophan_transporter	785.727	881.333	854.973	1088.31	1048.16	876.359	0.469994	0.250105	0.0356436
BAMF_1096	WV34_05545	serC	MFS_transporter	334.46	420.663	337.413	723.194	301.222	382.365	1.11255	-0.481837	0.180433
BAMF_1097	WV34_05550	hinT	protein_hit	648.06	648.554	653.344	767.336	656.051	642.177	0.24373	0.0165813	-0.0248707
BAMF_1098	WV34_05555	ecsA	ABC_transporter_ATP_binding_protein	116.334	133.777	132.819	217.159	102.384	132.742	0.900484	-0.385845	-0.000834371
BAMF_1099	WV34_05560	ecsB	ABC_transporter_permease_EscB	111.767	122.646	106.572	203.851	97.0377	142.04	0.867022	-0.337878	0.414467
BAMF_1100	WV34_05565	ecsC	ABC_transporter_associated_protein_EcsC	126.99	164.483	128.262	203.436	118.354	144.893	0.679861	-0.47483	0.17589
BAMF_1101	WV34_05570	yhaA	amidohydrolase	379.633	307.46	251.134	493.087	182.493	577.643	0.377235	-0.752557	1.20172
BAMF_1102	WV34_05575	yhfA	membrane_protein	13.1616	10.6514	10.7435	7.63633	154.901	544.023	-0.785385	3.86222	5.66214
BAMF_1103	WV34_05580	yhgC	hypothetical_protein	604.27	628.785	547.95	597.983	218.007	424.692	-0.0150893	-1.52819	-0.367629
BAMF_1104	WV34_05585	pbpF	penicillin_binding_protein_1F	9.5431	9.78231	10.4906	21.0755	68.1694	23.2793	1.14304	2.80088	1.14994
BAMF_1105	WV34_05590	hemE	uroporphyrinogen_decarboxylase	84.0578	93.944	108.344	472.47	105.935	136.301	2.49077	0.173302	0.331177
BAMF_1106	WV34_05595	hemH	ferrochelatase	89.4296	104.81	87.9303	491.765	101.915	132.926	2.45914	-0.0404003	0.596191
BAMF_1107	WV34_05600	hemY	protoporphyrinogen_oxidase	74.973	74.0569	84.9579	403.227	72.0793	122.549	2.42715	-0.0390478	0.52854
BAMF_1108	WV34_05605	yhgD	TetR_family_transcriptional_regulator	78.7995	45.2952	64.2577	197.15	328.46	174.047	1.32304	2.85829	1.43753
BAMF_1109	WV34_05610	yhgE	hypothetical_protein	58.2025	30.2995	47.21	141.407	178.848	100.495	1.28071	2.56137	1.08996
BAMF_1110	WV34_05615	fabHB	3_oxoacyl_ACP_synthase	63.8942	40.4155	35.4334	507.308	38.8238	172.263	2.98911	-0.0579687	2.28143
BAMF_1111	WV34_05625	yhfE	aminopeptidase	54.5591	69.3061	63.717	225.75	59.8898	114.403	2.04884	-0.210673	0.844373
BAMF_1112	WV34_05630	gltT	proton_glutamate_symport_protein	420.221	464.778	571.057	466.321	70.4958	343.762	0.150178	-2.72093	-0.732224
BAMF_1113	WV34_05635	yhfI	hypothetical_protein	13.2016	20.7336	26.1524	70.5302	73.3435	67.1841	2.41753	1.8227	1.36118
BAMF_1114	WV34_05640	yhfJ	lipoate_protein_ligase_A	18.0555	32.0351	27.1821	116.457	107.071	94.2965	2.68929	1.74084	1.79455
BAMF_1115	WV34_05645	yhfK	sugar_epimerase	156.053	199.349	245.128	365.355	246.735	245.062	1.22726	0.307668	-0.000389822
BAMF_1116	WV34_05650	lcfB	long_chain_fatty_acid_CoA_ligase	6.46038	5.4046	9.30527	8.54466	16.2637	38.9305	0.403404	1.5894	2.06478
BAMF_1117	WV34_05655	yhfM	hypothetical_protein	112.714	67.3445	74.5196	1.63647	2410.09	245.116	-6.10593	5.16139	1.71777
BAMF_1118	WV34_05660	yhfN	peptidase_M48	59.6722	64.7146	80.0728	59.2225	653.867	92.8767	-0.0109124	3.33683	0.214005
BAMF_1119	WV34_05665	aprE	Subtilisin_BPN_	37732.8	25099.5	19686.7	201.523	267.222	104.914	-7.54873	-6.55347	-7.55187
BAMF_1120	WV34_05670	yhfQ	iron_dicitrate_ABC_transporter_substrate_binding_protein	37.1148	43.4188	33.3307	10.7873	47.0937	20.523	-1.78266	0.117216	-0.699609
BAMF_1121	WV34_05675	phoE	phosphatase	250.89	282.344	363.327	275.248	238.449	229.452	0.133674	-0.243769	-0.663075
BAMF_1122	WV34_05680	yhfS	acetyl_CoA_acetyltransferase	24.0507	24.2035	24.0486	28.4833	12.0195	16.4034	0.244042	-1.00984	-0.551958
BAMF_1123	WV34_05685	yhfT	acyl_CoA_synthetase	33.1548	35.1528	24.8863	38.5065	18.9332	30.3418	0.215885	-0.89272	0.285955
BAMF_1124	WV34_05690	bioY	biotin_biosynthesis_protein_BioY	34.7783	33.7112	32.9923	31.7418	25.6221	22.1237	-0.131806	-0.395839	-0.576539
BAMF_1125	WV34_05695	NA	NA	NA	NA	NA	255.569	67.3088	79.6995	NA	NA	NA
BAMF_1127	WV34_05700	yhfW	_2Fe_2S_binding_protein	23.2638	15.0617	7.69666	5.98707	365.98	57.2892	-1.95816	4.6028	2.89596
BAMF_1128	WV34_05705	yhxC	short_chain_dehydrogenase	2.11103	7.77058	3.15529	3.02089	899.277	218.644	0.517023	6.8546	6.11467
BAMF_1129	WV34_05710	yhzC	hypothetical_protein	6306.24	7061.93	6088.02	3586.12	9734.8	5410.14	-0.814355	0.463088	-0.170306
BAMF_1130	WV34_05715	comK	competence_protein	82.8988	99.5215	110.818	208.164	158.277	157.193	1.3283	0.669375	0.504341
BAMF_1131	WV34_05720	ydhG1	hypothetical_protein	56.3409	81.9307	74.2334	55.1609	54.1847	59.8642	-0.0305377	-0.596519	-0.310375
BAMF_1132	WV34_05725	BAMF_1132	GNAT_family_acetyltransferase	25.5123	33.9877	36.6338	11.9406	10.8294	14.9789	-1.09532	-1.65006	-1.29024
BAMF_1133	WV34_05730	yrpD	hypothetical_protein	271.671	620.228	873.503	464.806	309.87	427.605	0.774768	-1.00113	-1.03053
BAMF_1134	WV34_05735	yhjA	hypothetical_protein	146.626	292.789	273.741	870.393	507.824	1005	2.56953	0.794468	1.87631
BAMF_1135	WV34_05740	RBAM_010660	hypothetical_protein	651.354	539.868	564.453	278.488	270.496	277.836	-1.22582	-0.997002	-1.02262
BAMF_1136	WV34_05745	yhjB	sodium_solute_symporter	361.02	158.417	107.188	38.4976	9.72595	13.832	-3.22924	-4.02574	-2.95406
BAMF_1137	WV34_05750	yhjC1	membrane_protein	209.19	81.7394	76.7755	26.865	6.9969	8.43008	-2.96101	-3.54624	-3.18703
BAMF_1138	WV34_05755	yhjD	hypothetical_protein	3.23424	3.30728	6.76844	3.0002	22.1361	16.1374	-0.10837	2.74269	1.25351
BAMF_1139	WV34_05760	yhjE	membrane_protein	73.251	90.3836	92.8349	111.616	128.218	84.161	0.607626	0.504463	-0.141515
BAMF_1140	WV34_05765	sipV	signal_peptidase	110.07	140.744	121.2	144.836	157.616	122.907	0.396003	0.163339	0.02017
BAMF_1141	WV34_05770	yhjG	hypothetical_protein	2.88665	2.4149	2.19654	3.65102	5.22955	6.2193	0.338903	1.11472	1.50152
BAMF_1142	WV34_05775	yhjH	transcriptional_regulator	24.3965	25.8519	33.0035	21.3943	21.8755	23.9757	-0.189453	-0.240959	-0.461046
BAMF_1143	WV34_05780	yhjN	membrane_protein	64.7996	45.6483	47.6938	148.662	73.8763	175.378	1.19798	0.694552	1.8786
BAMF_1144	WV34_05785	blt	multidrug_MFS_transporter	14.8074	20.688	13.5705	22.0148	25.6506	22.4466	0.572155	0.310198	0.726023
BAMF_1145	WV34_05790	RBAM_010760	TetR_family_transcriptional_regulator	30.6252	34.5089	31.8252	34.4346	28.3067	21.8282	0.169142	-0.285826	-0.543979
BAMF_1146	WV34_05795	yhjR	effector_protein	3.43043	3.60777	5.12734	3.27247	842.082	2942.31	-0.0680094	7.86671	9.16452
BAMF_1147	WV34_05800	ydfS	membrane_protein	0.181881	1.33959	0.380938	0.303817	215.59	21.4483	0.740211	7.33035	5.81516
BAMF_1148	WV34_05805	addB	ATP_dependent_helicase	94.3804	90.8645	62.2508	54.9713	11.8495	34.2244	-0.779809	-2.93888	-0.863067
BAMF_1149	WV34_05810	addA	ATP_dependent_helicase	120.017	110.54	67.2996	58.8821	6.45258	27.9626	-1.02734	-4.09855	-1.2671
BAMF_1150	WV34_05815	sbcD	nuclease_SbcCD_subunit_D	44.6694	31.667	17.7718	19.3348	1.59842	9.69879	-1.20808	-4.30827	-0.873715
BAMF_1151	WV34_05820	sbcC	nuclease_SbcCD_subunit_C	72.2949	53.2645	28.326	42.7158	29.0126	24.3272	-0.759122	-0.876494	-0.219553
BAMF_1152	WV34_05825	yisB	hypothetical_protein	72.0192	68.2586	42.4146	53.9994	37.5011	33.888	-0.415439	-0.864078	-0.323787
BAMF_1153	WV34_05830	gerPF	germination_protein_GerPF	5.31656	8.69819	12.3618	8.87616	1694.17	6869.41	0.739442	7.60565	9.11815
BAMF_1154	WV34_05835	gerPE	germination_protein_GerPE	4.90047	7.81698	2.73458	2.72745	319.018	1114.94	-0.845365	5.35088	8.67143
BAMF_1155	WV34_05840	gerPD	germination_protein_GerPD	0	0	0	0	11.9178	95.7299	NA	NA	NA
BAMF_1156	WV34_05845	gerPC	germination_protein_GerPC	2.08335	3.06748	1.74379	0.347849	366.101	1080.89	-2.58237	6.89905	9.27577
BAMF_1157	WV34_05850	gerPB	germination_protein_GerPB	1.10578	1.01782	0	1.84628	242.393	664.113	0.739554	7.89572	NA
BAMF_1158	WV34_05855	gerPA	germination_protein_GerPA	2.3311	1.07284	4.87791	2.91911	1813.81	4141.19	0.324516	10.7234	9.72957
BAMF_1159	WV34_05860	yisI	Spo0A_P_phosphatase	203.221	307.696	498.198	123.287	283.611	238.745	-0.721029	-0.117593	-1.06125
BAMF_1160	WV34_05865	yisK	hypothetical_protein	264.749	213.669	217.542	337.587	78.3854	218.816	0.350631	-1.44672	0.00841914
BAMF_1161	WV34_05870	yisL	hypothetical_protein	397.55	387.514	338.985	763.557	208.776	311.898	0.941599	-0.892294	-0.120146
BAMF_1162	WV34_05875	wprA	cell_wall_associated_protease	424.339	179.74	303.816	427.637	762.875	1120.21	0.0111708	2.08553	1.8825
BAMF_1163	WV34_05880	yisN	hypothetical_protein	0.238153	0	0.498798	0.397816	170.066	18.2771	0.740211	NA	5.19544
BAMF_1164	WV34_05885	asnO	asparagine_synthase	0.983315	0.387775	0.440985	1.64167	765.235	1436.46	0.739435	10.9465	11.6695
BAMF_1165	WV34_05890	yisP	phytoene_synthase	102.249	112.655	121.175	112.064	85.0573	111.27	0.132235	-0.405399	-0.123032
BAMF_1166	WV34_05895	yisQ	MATE_family_efflux_transporter	0.472823	0.348034	1.97898	0.947431	4.11188	9.55492	1.00272	3.5625	2.27149
BAMF_1167	WV34_05900	yisR	AraC_family_transcriptional_regulator	29.4989	32.7953	37.6017	35.7498	50.1857	36.1407	0.277272	0.613787	-0.057171
BAMF_1168	WV34_05905	degA	LacI_family_transcriptional_regulator	27.6153	38.0607	39.053	38.1049	55.7396	43.1745	0.464505	0.550399	0.144745
BAMF_1169	WV34_05910	yisS	inositol_2_dehydrogenase	31.0903	25.6107	14.1663	17.372	9.3117	12.9005	-0.839698	-1.45963	-0.135029
BAMF_1170	WV34_05915	yisT	damage_inducible_protein_DinB	362.404	402.422	572.075	404.628	166.762	230.263	0.158999	-1.27092	-1.31292
BAMF_1171	WV34_05920	NA	NA	NA	NA	NA	43.3686	4.72724	5.82255	NA	NA	NA
BAMF_1172	WV34_05925	gntR	aspartate_aminotransferase	22.2784	19.1016	18.3485	17.4769	8.26653	10.881	-0.350195	-1.20834	-0.753852
BAMF_1173	WV34_05930	yisX	hypothetical_protein	85.0126	81.6491	74.2679	84.0566	37.0076	51.346	-0.0163154	-1.14162	-0.532488
BAMF_1174	WV34_05940	yitI	N_acetyltransferase	139.057	144.702	122.168	153.795	55.8047	81.7845	0.145331	-1.37463	-0.578961
BAMF_1175	WV34_05945	yitJ	5%2C10_methylenetetrahydrofolate_reductase	69.1128	56.7485	47.1798	104.364	36.3913	68.5967	0.594598	-0.64099	0.53997
BAMF_1176	WV34_05950	yitK	hypothetical_protein	672.386	721.593	790.738	380.631	259.152	359.646	-0.820898	-1.47739	-1.13662
BAMF_1177	WV34_05955	yitL	hypothetical_protein	206.636	238.111	219.711	142.981	164.812	131.151	-0.531263	-0.530818	-0.744376
BAMF_1178	WV34_05960	RBAM_011050	ABC_transporter_substrate_binding_protein	24.0175	9.76873	6.66422	46.9657	3.84627	7.6963	0.967522	-1.34471	0.207729
BAMF_1179	WV34_05965	RBAM_011060	histidine_kinase	23.9933	10.5346	6.56315	35.8687	1.84669	3.52088	0.580093	-2.51212	-0.898453
BAMF_1180	WV34_05970	cypC	cytochrome	25.3127	11.6946	9.15531	51.3039	179.088	26.3109	1.01921	3.93675	1.52298
BAMF_1181	WV34_05975	yitS	hypothetical_protein	152.761	137.221	144.264	354.419	107.012	420.479	1.21418	-0.358739	1.54333
BAMF_1182	WV34_05980	yitT	membrane_protein	100.216	103.097	101.485	89.935	267.744	94.7566	-0.156162	1.37686	-0.0989654
BAMF_1183	WV34_05985	ipi	proteinase_inhibitor	169.141	204.095	195.724	178.128	235.902	149.323	0.0746913	0.208946	-0.390392
BAMF_1184	WV34_05990	RBAM_011110	hypothetical_protein	248.95	395.649	324.059	305.452	26608.1	11243.6	0.295088	6.0715	5.1167
BAMF_1186	WV34_05995	yitU	phosphatase	207.829	226.689	215.454	267.274	223.425	228.662	0.362927	-0.0209208	0.0858342
BAMF_1187	WV34_06000	yitV	esterase	110.845	116.265	95.5319	227.248	290.229	274.209	1.03572	1.31977	1.52122
BAMF_1188	WV34_06005	yitW	MIP18_family_protein_YitW	1494.31	1703	1917.91	1363.79	1774.92	1801.74	-0.131855	0.0596782	-0.0901441
BAMF_1189	WV34_06010	fosB	fosmidomycin_resistance_protein	25.3857	32.6488	35.8417	53.1057	31.5834	24.6067	1.06485	-0.0478617	-0.542589
BAMF_1190	WV34_06015	yitY	FAD_binding_protein	21.1575	24.5236	12.4344	28.5593	31.316	32.1735	0.43279	0.352727	1.37154
BAMF_1191	WV34_06020	yitZ	MFS_transporter	11.6747	15.3479	8.47593	12.3314	23.3084	20.506	0.0789462	0.602814	1.2746
BAMF_1192	WV34_06025	argC	N_acetyl_gamma_glutamyl_phosphate_reductase	128.877	102.08	59.4672	434.701	230.542	320.181	1.75403	1.17532	2.42872
BAMF_1193	WV34_06030	argJ	N_acetylglutamate_synthase	203.092	227.554	118.251	693.216	311.737	373.027	1.77117	0.454119	1.65743
BAMF_1194	WV34_06035	argB	acetylglutamate_kinase	191.483	163.338	73.5194	581.277	258.512	295.643	1.60201	0.662375	2.00766
BAMF_1195	WV34_06040	argD	acetylornithine_aminotransferase	173.842	165.732	87.4388	609.756	261.705	262.754	1.81046	0.659086	1.58737
BAMF_1196	WV34_06045	carA	carbamoyl_phosphate_synthase_small_subunit	112.15	108.151	49.8517	361.017	142.532	144.002	1.68663	0.39824	1.53037
BAMF_1197	WV34_06050	carB	carbamoyl_phosphate_synthase_large_subunit	153.446	164.97	72.3179	687.273	274.655	280.292	2.16316	0.735413	1.95451
BAMF_1198	WV34_06055	argF	ornithine_carbamoyltransferase	248.342	344.602	153.896	1042.3	547.132	509.413	2.06937	0.666959	1.72688
BAMF_1199	WV34_06060	yjzC	hypothetical_protein	32.3437	70.11	27.0738	43.2001	2839.91	414.192	0.417548	5.34008	3.93533
BAMF_1200	WV34_06065	yjzD	membrane_protein	607.176	582.049	677.549	442.282	319.948	357.327	-0.457149	-0.863306	-0.92308
BAMF_1201	WV34_06070	yjaU	hypothetical_protein	2.64025	3.23947	2.94665	3.82032	109.059	69.8187	0.533019	5.0732	4.56646
BAMF_1202	WV34_06075	yjaV	hypothetical_protein	4.56353	4.19932	4.29742	1.14293	416.676	127.647	-1.99741	6.63263	4.89255
BAMF_1203	WV34_06080	med	transcriptional_regulator	131.41	115.561	67.5414	134.716	385.72	156.806	0.0358452	1.7389	1.21514
BAMF_1204	WV34_06085	comZ	competence_protein_ComG	109.835	104.173	53.582	123.749	181.889	121.03	0.172083	0.804072	1.17555
BAMF_1205	WV34_06090	yjzB	hypothetical_protein	4.13504	2.17402	3.70911	7.88979	22.4748	212.217	0.932084	3.36987	5.83833
BAMF_1206	WV34_06095	fabHA	3_oxoacyl_ACP_synthase	320.753	166.348	142.719	671.227	153.757	372.757	1.06534	-0.113549	1.38506
BAMF_1207	WV34_06100	fabF	3_oxoacyl_ACP_synthase	213.329	170.272	131.761	963.536	182.926	640.609	2.17526	0.103425	2.28152
BAMF_1208	WV34_06105	yjaZ	hypothetical_protein	3.12734	4.84708	3.10005	3.02278	273.742	501.674	-0.049059	5.81956	7.33831
BAMF_1209	WV34_06110	appD	peptide_ABC_transporter_ATP_binding_protein	2262.31	2143.97	1013.26	641.648	349.314	410.055	-1.81794	-2.61768	-1.30511
BAMF_1210	WV34_06115	appF	dipeptide_oligopeptide_nickel_ABC_transporter_ATP_binding_protein	2479.7	2159.12	888.496	762.321	238.168	306.609	-1.7017	-3.18039	-1.53496
BAMF_1211	WV34_06120	appA	peptide_binding_protein	6734.69	5730.6	2119.99	1949.15	1826.55	926.336	-1.78876	-1.64956	-1.19445
BAMF_1212	WV34_06125	appB	peptide_ABC_transporter_permease	1449.66	1323.26	504.742	598.481	142.945	168.755	-1.27634	-3.21056	-1.58062
BAMF_1213	WV34_06130	appC	peptide_ABC_transporter_permease	1118.15	1045.61	471.637	603.142	173.672	190.473	-0.890539	-2.5899	-1.30809
BAMF_1214	WV34_06135	yjbA	hypothetical_protein	21.1331	28.1433	25.1679	30.4061	1365.51	101.903	0.524855	5.6005	2.01754
BAMF_1215	WV34_06140	trpS	tryptophanyl_tRNA_synthetase	59.8021	99.2728	137.411	227.527	116.364	184.531	1.92777	0.229174	0.425365
BAMF_1216	WV34_06145	oppA3	ABC_transporter_substrate_binding_protein	760.192	1325.12	1660.49	5029.39	1477.1	1329.63	2.72595	0.156641	-0.320592
BAMF_1217	WV34_06150	oppB3	peptide_ABC_transporter_permease	124.953	105.318	112.516	514.611	40.5659	92.5826	2.0421	-1.37642	-0.281319
BAMF_1218	WV34_06155	oppC3	diguanylate_cyclase	115.424	97.0083	99.3867	434.82	23.9996	78.8409	1.91348	-2.0151	-0.33411
BAMF_1219	WV34_06160	oppD3	peptide_ABC_transporter_ATP_binding_protein	153.882	139.064	140.017	690.111	52.012	123.615	2.16501	-1.41883	-0.179752
BAMF_1220	WV34_06165	oppF3	peptide_ABC_transporter_substrate_binding_protein	254.242	273.128	260.706	922.345	85.7863	205.408	1.8591	-1.67075	-0.343928
BAMF_1221	WV34_06170	RBAM_011480	GTP_binding_protein	65.5591	35.2758	14.5849	5.99997	5.91871	9.16901	-3.44977	-2.57532	-0.669634
BAMF_1222	WV34_06175	yjbC	acetyltransferase	1361.46	1632.64	3005.65	852.801	2040.2	1625.02	-0.674876	0.321501	-0.887219
BAMF_1223	WV34_06180	spx	ArsR_family_transcriptional_regulator	3620.56	5862.59	9520.09	3806.15	7223.77	3691.41	0.0721181	0.301214	-1.3668
BAMF_1224	WV34_06185	yjbE	membrane_protein	5.11991	6.88598	4.12061	3.94509	319.642	45.3171	-0.376062	5.53665	3.45913
BAMF_1225	WV34_06190	mecA	adapter_protein_MecA	1946.94	2372.05	3080.26	1152.32	2359.5	1519.78	-0.756667	-0.00765418	-1.01919
BAMF_1226	WV34_06195	coiA	competence_protein_CoiA	28.7502	26.8669	38.9427	21.7672	16.1502	11.0501	-0.401418	-0.734283	-1.81729
BAMF_1227	WV34_06200	pepF	oligopeptidase_PepB	485.895	445.269	368.372	586.374	363.011	309.768	0.271176	-0.294665	-0.249974
BAMF_1228	WV34_06205	NA	NA	NA	NA	NA	1.21922	122.589	19.7877	NA	NA	NA
BAMF_1229	WV34_06210	yjbH	hypothetical_protein	438.56	595.146	602.628	438.933	202.974	322.478	0.00122821	-1.55195	-0.902064
BAMF_1230	WV34_06215	yjbI	thiol_management_oxidoreductase	605.699	624.221	690.742	643.663	328.368	443.473	0.0877044	-0.926746	-0.6393
BAMF_1231	WV34_06220	yjbJ	lytic_transglycosylase	160.072	86.649	50.0481	361.569	66.1862	157.85	1.17555	-0.388654	1.65717
BAMF_1232	WV34_06225	yjbK	hypothetical_protein	35.2226	24.9333	24.0965	75.392	26.9965	40.9769	1.09791	0.114701	0.765987
BAMF_1233	WV34_06230	yjbL	hypothetical_protein	88.7251	63.1059	56.9572	148.13	56.3538	76.0573	0.73945	-0.163263	0.417207
BAMF_1234	WV34_06235	yjbM	GTP_pyrophosphokinase	115.34	101.834	96.6296	184.074	66.7026	113.037	0.674394	-0.6104	0.226263
BAMF_1235	WV34_06240	nadF	inorganic_polyphosphate_ATP_NAD_kinase	193.66	179.55	156.829	255.369	95.9759	158.049	0.399056	-0.903639	0.0111807
BAMF_1236	WV34_06245	yjbO	RNA_pseudouridine_synthase	207.088	199.491	159.593	243.783	91.7597	159.478	0.235353	-1.12039	-0.00104233
BAMF_1237	WV34_06250	prpE	metallophosphatase	18.2852	22.2237	18.7708	14.1119	60.9389	17.7511	-0.373759	1.45526	-0.0805827
BAMF_1239	WV34_06260	tenA	thiaminase_II	1224.07	456.129	531.184	1445.46	138.453	116.434	0.239843	-1.72005	-2.1897
BAMF_1240	WV34_06265	tenI	transcriptional_regulator	720.15	283.961	333.378	853.507	80.4022	81.0784	0.245106	-1.82039	-2.03977
BAMF_1241	WV34_06270	thiO	glycine_oxidase	1089.44	413.799	499.514	1291.32	123.314	128.444	0.245261	-1.7466	-1.95938
BAMF_1242	WV34_06275	thiS	thiamine_biosynthesis_protein_ThiS	249.873	71.1996	79.6271	190.586	22.9789	20.1716	-0.390753	-1.63156	-1.98093
BAMF_1243	WV34_06280	thiG	thiazole_synthase	1181.29	486.494	596.674	1324.22	139.709	150.299	0.164779	-1.8	-1.98911
BAMF_1244	WV34_06285	thiF1	thiamine_biosynthesis_protein_ThiS	1385.9	538.164	657.15	1542.75	184.537	173.345	0.154688	-1.54414	-1.92258
BAMF_1245	WV34_06290	thiD	phosphomethylpyrimidine_kinase	1311.26	544.17	710.965	2087.98	253.119	222.409	0.671152	-1.10424	-1.67656
BAMF_1246	WV34_06295	fabI	enoyl_ACP_reductase	421.096	318.401	336.935	882.618	257.607	682.565	1.06764	-0.305672	1.0185
BAMF_1247	WV34_06300	cotO	spore_coat_protein	16.282	12.1484	17.036	65.3874	4762.54	1281.93	2.00573	8.61482	6.23359
BAMF_1248	WV34_06305	cotZ	spore_coat_protein	0.874031	1.07232	3.04897	0.486518	2077.75	20258.3	-0.84519	10.9201	12.6979
BAMF_1249	WV34_06310	cotY	spore_coat_protein	0.267738	2.46506	3.36303	0.894469	1913.38	27060.1	1.74021	9.60029	12.9741
BAMF_1250	WV34_06315	cotX	spore_coat_protein	3.09883	2.85142	2.70208	4.31116	1514.82	15702.5	0.476353	9.05325	12.5046
BAMF_1251	WV34_06320	cotW	spore_coat_protein	0.410531	2.26756	2.57871	3.4288	1689.77	10805.1	3.06214	9.54147	12.0328
BAMF_1252	WV34_06325	NA	spore_coat_protein	NA	NA	NA	5.29046	2536.1	16045.1	NA	NA	NA
BAMF_1253	WV34_06330	yjcA	sporulation_specific_protein	0	0	0.758676	0.605082	3414.6	539.041	NA	NA	9.4727
BAMF_1254	WV34_06335	RBAM_011810	hypothetical_protein	0	0	0	0	279.363	937.676	NA	NA	NA
BAMF_1255	WV34_06340	BAMF_1255	sporulation_protein_YjcZ	0	5.87933	0	0	238.721	4618.56	NA	5.34353	NA
BAMF_1256	WV34_06345	spoVIF	sporulation_protein	1.01472	0	5.30879	0.847115	6585.63	17420.7	-0.260446	NA	11.6801
BAMF_1257	WV34_06350	yjcD	ATP_dependent_DNA_helicase_Rep	3.90503	3.54144	4.02662	8.40935	3.07587	4.44725	1.10666	-0.203342	0.143342
BAMF_1258	WV34_06355	RBAM_011850	hypothetical_protein	271.943	336.157	512.8	302.397	199.453	340.782	0.153142	-0.753087	-0.589544
BAMF_1259	WV34_06360	blm	BCII_family_subclass_B1_metallo_beta_lactamase	54.1213	66.4055	115.053	71.9994	37.9741	65.5781	0.411789	-0.806287	-0.811007
BAMF_1260	WV34_06365	RBAM_011870	ABC_transporter_permease	338.56	454.816	488.667	83.352	5.51092	40.5106	-2.02212	-6.36685	-3.59248
BAMF_1261	WV34_06370	RBAM_011880	ABC_transporter_ATP_binding_protein	326.244	472.673	574.849	93.6576	8.57501	55.1032	-1.80049	-5.78456	-3.38297
BAMF_1262	WV34_06375	RBAM_011890	AbrB_family_transcriptional_regulator	305.194	393.799	526.425	109.845	8.01257	64.1359	-1.47426	-5.61905	-3.03702
BAMF_1263	WV34_06380	yjcF	hypothetical_protein	576.501	692.838	657.405	612.995	552.856	547.436	0.0885514	-0.325615	-0.26409
BAMF_1264	WV34_06385	yjcG	hypothetical_protein	858.494	1015.2	843.154	774.831	562.785	613.125	-0.147926	-0.851112	-0.459616
BAMF_1265	WV34_06390	yjcH	hypothetical_protein	683.383	852.985	803.212	533.273	288.518	402.429	-0.35782	-1.56386	-0.997047
BAMF_1266	WV34_06395	metI	cystathionine_gamma_synthase	125.571	88.9203	73.1124	116.662	30.0809	58.8969	-0.106163	-1.56366	-0.311926
BAMF_1267	WV34_06400	metC	cystathionine_beta_lyase	129.046	91.3165	65.381	134.632	29.0983	83.3625	0.0611341	-1.64994	0.350527
BAMF_1270	WV34_06420	yokH	hypothetical_protein	20.1715	33.7112	57.2516	16.6449	15.9612	21.6901	-0.277234	-1.07866	-1.40028
BAMF_1281	WV34_06450	BAMF_1281	hypothetical_protein	9733.65	13645.7	61547.6	1475.99	8007.14	9088.64	-2.7213	-0.769083	-2.75956
BAMF_1282	WV34_06455	yoqO	hypothetical_protein	46.5753	43.1778	95.2981	25.3437	32.5005	49.0571	-0.877939	-0.409828	-0.957985
BAMF_1287	WV34_06485	RBAM_012070v2	hypothetical_protein	4.98972	5.24767	5.96636	3.57048	164.647	38.0097	-0.482839	4.97156	2.67144
BAMF_1288	WV34_06535	penP	class_A_beta_lactamase	64.7585	63.7566	50.8918	118.504	30.9945	49.2056	0.871793	-1.04056	-0.0486106
BAMF_1289	WV34_06540	yjcS	hypothetical_protein	284.443	236.422	238.091	306.38	168.72	144.206	0.107182	-0.486734	-0.723381
BAMF_1290	WV34_06545	yfjF	MFS_transporter	1.37338	1.17957	0.574872	2.14009	4.47867	3.08348	0.639943	1.92481	2.42324
BAMF_1291	WV34_06550	RBAM_012110	MarR_family_transcriptional_regulator	60.5937	74.8495	65.6843	62.8855	63.7873	56.6849	0.0535597	-0.230723	-0.212584
BAMF_1292	WV34_06555	ganA	arabinogalactan_endo_1%2C4_beta_galactosidase	1.73421	2.34065	2.66138	2.31628	4.60792	9.51794	0.417531	0.977208	1.83847
BAMF_1293	WV34_06560	galT1	galactose_1_phosphate_uridylyltransferase	0.862115	0	0	0	3.12528	1.61299	NA	NA	NA
BAMF_1294	WV34_06565	lacE	PTS_lactose_transporter_subunit_IIBC	0.303166	0.418442	0.793054	1.39186	3.02066	5.95571	2.19883	2.85176	2.90878
BAMF_1295	WV34_06570	lacF	PTS_lactose_transporter_subunit_IIA	0.821436	0.756097	0	4.11456	2.97646	2.30512	2.32452	1.97695	NA
BAMF_1296	WV34_06575	lacG	6_phospho_beta_galactosidase	2.86267	1.69951	0.966269	7.40038	4.01503	7.60212	1.37024	1.24029	2.97591
BAMF_1297	WV34_06580	lacR	DeoR_family_transcriptional_regulator	3.3957	3.43725	1.42112	10.7717	11.6881	10.8005	1.66547	1.76572	2.926
BAMF_1298	WV34_06585	pgm1	pesticidal_protein_Cry10Aa	7.37663	3.48101	5.93711	24.3156	27.4128	19.8177	1.72085	2.97727	1.73896
BAMF_1299	WV34_06590	BAMF_1299	membrane_protein	49.8753	35.8895	69.0563	30.052	53.6697	62.4445	-0.730865	0.580547	-0.145199
BAMF_1300	WV34_06595	marR	MarR_family_transcriptional_regulator	35.8366	20.6808	42.5801	23.3237	67.6732	99.438	-0.619636	1.7103	1.22362
BAMF_1301	WV34_06600	RBAM_012230	methyltransferase	3.66159	1.49757	3.40533	4.75464	75.547	24.7388	0.376865	5.65668	2.86091
BAMF_1303	WV34_06605	yjgA	hypothetical_protein	8.04564	8.2922	5.38754	35.4625	13.4099	31.3115	2.14002	0.693469	2.539
BAMF_1304	WV34_06610	yjgB	hypothetical_protein	161.833	45.9514	14.7242	9.47343	35.7737	26.3295	-4.09448	-0.361211	0.838486
BAMF_1305	WV34_06615	yjgC	oxidoreductase	4.07529	1.00756	0.636456	1.4217	23.1405	6.14534	-1.51929	4.52148	3.27136
BAMF_1306	WV34_06645	yjkA	membrane_protein	2.71656	2.18731	1.066	63.2122	22.1462	63.5328	4.54035	3.33983	5.89722
BAMF_1307	WV34_06640	hemD1	uroporphyrinogen_III_methyltransferase	432.201	338.705	360.316	252.13	112.182	194.476	-0.777536	-1.59419	-0.889674
BAMF_1308	WV34_06635	yoyH3	hypothetical_protein	146.765	133.137	151.378	101.031	153.734	182.196	-0.538714	0.207522	0.267334
BAMF_1309	WV34_06630	yjiC	UDP_glucosyltransferase	568.708	54.6551	104.409	67.6247	26.3059	50.8632	-3.07206	-1.05497	-1.03756
BAMF_1310	WV34_06625	yjiB	cytochrome_P450	512.629	50.1184	84.9226	64.3927	5.95062	12.093	-2.99295	-3.07423	-2.81198
BAMF_1311	WV34_06620	yjgD1	hypothetical_protein	139.859	123.222	88.2499	1.98908	38.8477	10.2532	-6.13573	-1.66535	-3.10552
BAMF_1315	WV34_06655	yjlA	membrane_protein	97.1633	89.5337	61.6302	108.438	45.0181	87.3285	0.158387	-0.991926	0.502815
BAMF_1316	WV34_06660	yjlB	hypothetical_protein	38.4489	9.08451	2.17449	19.0841	16.002	26.2472	-1.01057	0.816775	3.59342
BAMF_1317	WV34_06665	yjlC	hypothetical_protein	878.328	956.442	1026.45	1007.47	740.799	1358.9	0.19791	-0.368595	0.404782
BAMF_1318	WV34_06670	ndh	pyridine_nucleotide_disulfide_oxidoreductase	457.15	629.308	684.525	582.407	356.441	875.234	0.349361	-0.820103	0.354567
BAMF_1319	WV34_06675	uxaC	glucosamine_6_phosphate_isomerase	83.8397	59.6511	52.1287	0.894469	18.9252	3.50817	-6.55046	-1.65624	-3.89329
BAMF_1320	WV34_06680	exuR	LacI_family_transcriptional_regulator	218.475	291.501	292.413	88.648	138.657	153.862	-1.30131	-1.07198	-0.926373
BAMF_1322	WV34_06685	uxaA	altronate_hydrolase	164.131	185.111	201.565	8.52633	20.5596	12.74	-4.26678	-3.17051	-3.98381
BAMF_1323	WV34_06690	yvrH1	two_component_system_response_regulator	10.0113	13.4645	18.5324	49.821	19.8806	32.0586	2.31513	0.562198	0.790658
BAMF_1324	WV34_06695	ybdK	two_component_system_sensor_histidine_kinase	25.1485	27.102	32.8161	57.3122	29.9687	52.9562	1.18837	0.145057	0.690397
BAMF_1325	WV34_06710	yjnA	membrane_protein	72.0446	170.257	173.764	318.774	58.2122	119.29	2.14557	-1.54832	-0.542664
BAMF_1326	WV34_06715	yjoA	hypothetical_protein	441.481	352.079	529.317	2738.75	444.721	822.9	2.63309	0.337003	0.636584
BAMF_1327	WV34_06720	rapA	aspartate_phosphatase	9836.91	12334.8	15225.7	2958.47	1503.06	2575.55	-1.73335	-3.03676	-2.56355
BAMF_1328	WV34_06725	phrA	phosphatase	377.586	176.378	184.499	60.8003	31.2511	7.17282	-2.63465	-2.49669	-4.68493
BAMF_1329	WV34_06730	xlyB7	N_acetylmuramoyl_L_alanine_amidase	1081.39	1015.34	972.822	358.412	157.236	86.2687	-1.59319	-2.69096	-3.49527
BAMF_1330	WV34_06735	yjqA	hypothetical_protein	206.385	222.363	168.313	216.57	114.71	196.593	0.0694936	-0.954923	0.224071
BAMF_1331	WV34_06740	yjqB	hypothetical_protein	59.2168	68.7086	71.3871	87.0439	32.6499	70.2497	0.555737	-1.07341	-0.0231711
BAMF_1332	WV34_06745	xkdA	phage_portal_protein	30.8663	22.1593	14.201	35.4516	6.34536	10.2393	0.199817	-1.80414	-0.471885
BAMF_1333	WV34_06750	xre	XRE_family_transcriptional_regulator	235.09	261.29	394.519	151.645	214.33	152.09	-0.632516	-0.285819	-1.37517
BAMF_1334	WV34_06755	RBAM_012520	hypothetical_protein	3.59346	5.2914	1.50471	2.40016	6.51037	5.37962	-0.582243	0.299091	1.83802
BAMF_1335	WV34_06760	xkdB	phage_portal_protein	2.96871	0.575012	1.96177	0.521773	4.24589	3.21591	-2.50834	2.8844	0.713075
BAMF_1336	WV34_06765	xkdC	hypothetical_protein	4.19948	1.18908	2.36603	1.07872	112.947	323.955	-1.96089	6.56966	7.09718
BAMF_1338	WV34_06770	xkdD	phage_portal_protein	4.16105	1.39214	1.58318	2.52648	108.966	354.597	-0.719818	6.29043	7.80721
BAMF_1339	WV34_06775	xtrA	phage_portal_protein	1.9023	0	2.65415	1.05889	32.1698	123.403	-0.84519	NA	5.53898
BAMF_1340	WV34_06780	xpf3	DNA_directed_RNA_polymerase_sigma_70_factor	3.80507	1.86755	1.59273	4.65864	1.8384	3.32244	0.291987	-0.0226967	1.06074
BAMF_1341	WV34_06785	xtmA	terminase	26.4264	7.75792	5.08895	11.0975	6.75535	8.18993	-1.25174	-0.199639	0.686484
BAMF_1342	WV34_06790	xtmB3	terminase	22.3096	5.49905	3.54305	7.15001	1.80426	5.59021	-1.64165	-1.60778	0.657908
BAMF_1343	WV34_06795	xkdE	phage_portal_protein	19.425	5.30276	1.75046	6.8275	4.04099	4.17346	-1.50848	-0.392036	1.25351
BAMF_1344	WV34_06800	xkdF	phage_portal_protein	133.98	24.5739	18.3059	25.6227	18.906	13.4955	-2.38652	-0.378276	-0.439833
BAMF_1345	WV34_06805	xkdG	phage_portal_protein	92.4705	16.0268	12.7269	18.4614	8.26336	6.20668	-2.32448	-0.955683	-1.03598
BAMF_1346	WV34_06815	xkdH	phage_portal_protein	32.2533	2.66793	7.5833	7.26028	5.90883	4.06787	-2.15135	1.14715	-0.898553
BAMF_1347	WV34_06820	xkdI	phage_portal_protein	64.6879	11.3387	11.2804	9.8573	9.30098	11.5267	-2.71423	-0.285801	0.0311593
BAMF_1348	WV34_06825	xkdJ	phage_portal_protein	40.2309	9.05588	6.05646	5.31523	5.76788	3.24883	-2.9201	-0.650812	-0.898553
BAMF_1349	WV34_06830	ykzM	hypothetical_protein	16.018	1.13415	0	2.05728	0	1.15214	-2.96089	NA	NA
BAMF_1350	WV34_06835	xkdK	phage_portal_protein	63.0221	11.582	8.71455	15.2961	8.88569	8.31109	-2.0427	-0.382332	-0.0683889
BAMF_1351	WV34_06840	xkdM	phage_portal_protein	77.8004	16.0884	7.92688	15.5675	34.8401	22.8973	-2.32124	1.11472	1.53035
BAMF_1352	WV34_06845	xkdN2	phage_portal_protein	78.436	15.4482	12.1135	22.7112	38.2767	37.9065	-1.78811	1.30903	1.64583
BAMF_1355	WV34_06850	xkdO2	phage_portal_protein	29.3991	9.46774	6.24046	7.3023	13.6414	5.998	-2.00935	0.526899	-0.057171
BAMF_1356	WV34_06855	xkdP	phage_portal_protein	19.7984	5.41157	2.8715	5.56362	6.03696	2.93393	-1.83129	0.157775	0.0310301
BAMF_1357	WV34_06860	xkdQ	phage_portal_protein	17.3295	6.81714	4.15233	6.40482	7.90849	3.71251	-1.436	0.214236	-0.161525
BAMF_1358	WV34_06865	xkdR	phage_portal_protein	19.8665	5.35042	5.0702	2.42713	11.4121	5.43906	-3.03302	1.09284	0.101315
BAMF_1360	WV34_06875	ykdT	phage_portal_protein	17.3993	4.3459	2.08049	3.11236	2.70175	2.32523	-2.48295	-0.68576	0.160447
BAMF_1361	WV34_06880	xkdU	phage_portal_protein	14.0771	3.70134	0.935143	2.98422	4.45293	0.83621	-2.23792	0.266707	-0.161322
BAMF_1362	WV34_06885	yqcB	hypothetical_protein	5.21275	1.74399	0	0.791261	0	0	-2.71982	NA	NA
BAMF_1366	WV34_06905	xepA	phage_portal_protein	29.0332	5.31231	3.90825	1.13393	1.23043	0.952906	-4.67829	-2.11018	-2.03612
BAMF_1367	WV34_06910	xhlA3	protein_xhlA	76.4491	6.31338	8.20375	22.9087	7.10205	13.7532	-1.7386	0.169823	0.74541
BAMF_1368	WV34_06915	xhlB5	holin	35.7743	4.50993	2.05094	10.6361	3.55146	4.58439	-1.74995	-0.344695	1.16045
BAMF_1369	WV34_06920	xlyA1	N_acetylmuramoyl_L_alanine_amidase	93.3154	16.2534	13.86	20.6416	12.2657	7.43523	-2.17656	-0.406117	-0.898479
BAMF_1370	WV34_06925	spoIISB	stage_II_sporulation_protein_SB	115.757	103.042	132.991	80.8416	145.289	157.127	-0.517934	0.495687	0.240593
BAMF_1371	WV34_06930	spoIISA	stage_II_sporulation_protein_SA	189.474	236.517	253.699	130.119	360.199	373.945	-0.542165	0.606847	0.559711
BAMF_1372	WV34_06935	pit	inorganic_phosphate_transporter	105.806	118.937	88.3473	255.782	120.357	169.611	1.27349	0.0171344	0.940976
BAMF_1373	WV34_06940	ykaA	hypothetical_protein	135.238	150.649	112.148	337.628	183.939	186.833	1.31994	0.288034	0.736342
BAMF_1374	WV34_06945	steT	serine_threonine_exchanger_SteT	1.66996	1.08471	0.616777	12.6286	26.6949	9.37359	2.91881	4.62118	3.92578
BAMF_1375	WV34_06950	mhqA	glyoxalase	6.53003	10.0153	8.2559	21.35	11.83	13.9993	1.70907	0.24025	0.761859
BAMF_1376	WV34_06955	ykcB	mannosyltransferase	1.32508	1.88453	1.26035	1.4078	0.545562	1.23965	0.0873581	-1.78839	-0.0238905
BAMF_1377	WV34_06960	ykcC	glycosyltransferase	6.7882	6.61419	8.63458	12.4442	14.9503	21.9148	0.874377	1.17653	1.34371
BAMF_1378	WV34_06965	htrA	serine_protease	195.546	310.266	366.78	136.176	55.7802	149.208	-0.522032	-2.47568	-1.29759
BAMF_1379	WV34_06970	yubD	MFS_transporter	83.0036	93.9267	82.0561	30.0229	17.3448	22.586	-1.46711	-2.43703	-1.86118
BAMF_1380	WV34_06975	dppA	D_aminopeptidase	148.665	200.013	130.608	172.275	101.991	229.15	0.212652	-0.971654	0.81105
BAMF_1381	WV34_06980	dppB	peptide_ABC_transporter_permease	81.2262	103.259	61.9152	53.3587	42.2239	94.0038	-0.606222	-1.29013	0.602424
BAMF_1382	WV34_06985	dppC	diguanylate_cyclase	81.8834	103.985	71.9669	57.6451	32.6353	80.6866	-0.506372	-1.67187	0.164996
BAMF_1383	WV34_06990	dppD	peptide_ABC_transporter_ATP_binding_protein	102.423	169.123	86.834	63.6273	559.833	285.452	-0.686817	1.72692	1.71692
BAMF_1384	WV34_06995	dppE	cytochrome_C	160.761	233.702	135.366	111.866	799.642	387.595	-0.523154	1.77469	1.51768
BAMF_1385	WV34_07000	ykfA	peptidase_S66	84.73	107.608	61.8984	73.1533	223.613	124.909	-0.21195	1.05522	1.0129
BAMF_1386	WV34_07005	ykfB	L_alanine_DL_glutamate_epimerase	98.8582	145.079	81.6144	89.7042	251.884	162.696	-0.140185	0.795925	0.995282
BAMF_1387	WV34_07010	ykfC	peptidase	103.357	143.396	92.6507	95.9991	217.974	165.408	-0.106542	0.604149	0.836151
BAMF_1388	WV34_07015	ykfD	peptide_ABC_transporter_ATP_binding_protein	131.372	202.835	115.869	135.999	189.289	180.3	0.0499339	-0.099722	0.637901
BAMF_1389	WV34_07020	ykgB	hypothetical_protein	219.446	182.098	182.809	275.655	64.5103	142.7	0.328997	-1.49712	-0.35735
BAMF_1390	WV34_07025	ykgA	hypothetical_protein	31.8556	4.42486	0.628859	1.25444	28.0384	8.99633	-4.66643	2.6637	3.83853
BAMF_1391	WV34_07030	ykhA	acyl_CoA_hydrolase	68.0533	98.6396	101.721	210.171	130.512	131.99	1.62683	0.403945	0.375818
BAMF_1392	WV34_07035	ykkB	hypothetical_protein	431.963	481.019	631.214	364.744	257.132	250.04	-0.244024	-0.903588	-1.33597
BAMF_1394	WV34_07045	ykkD	multidrug_resistance_protein_SMR	4.10718	1.51146	2.57871	4.11456	0.743753	3.84216	0.00258822	-1.02305	0.575265
BAMF_1395	WV34_07050	ykkE	formyltetrahydrofolate_deformylase	256.602	371.01	393.057	209.54	188.698	256.535	-0.29231	-0.975379	-0.615582
BAMF_1396	WV34_07055	proB	gamma_glutamyl_kinase	39.638	27.1699	16.2975	67.1477	26.3231	25.2281	0.760454	-0.0456787	0.630384
BAMF_1397	WV34_07060	proA	gamma_glutamyl_phosphate_reductase	75.5729	34.343	25.1642	97.9608	34.9317	44.4164	0.374336	0.0245188	0.81972
BAMF_1398	WV34_07065	ohrA	peroxiredoxin	74.4064	71.5451	55.9259	5.07017	5.50172	2.27308	-3.87532	-3.7009	-4.6208
BAMF_1399	WV34_07070	ohrR	MarR_family_transcriptional_regulator	184.931	185.353	257.461	99.1051	199.913	134.319	-0.899959	0.109091	-0.93869
BAMF_1400	WV34_07075	ohrB	organic_hydroperoxide_resistance_reductase_B	401.978	111.814	20.4205	9.45987	644.974	127.214	-5.40915	2.52814	2.63917
BAMF_1401	WV34_07080	RBAM12980	hypothetical_protein	9.0042	3.48883	2.47938	1.97815	1328.16	276.64	-2.18645	8.57246	6.80189
BAMF_1402	WV34_07085	RBAM12990	hypothetical_protein	2.18356	0.50247	1.14229	0.455726	528.592	125.116	-2.26045	10.0389	6.77518
BAMF_1403	WV34_07090	RBAM13000	glycosyltransferase	5.39062	3.16634	4.08017	1.9148	495.98	115.021	-1.49326	7.29132	4.81713
BAMF_1404	WV34_07095	RBAM13010	hypothetical_protein	2.07666	3.18506	1.01401	1.15564	395.399	840.54	-0.845575	6.95584	9.6951
BAMF_1405	WV34_07100	RBAM13020	3_phosphoglycerate_kinase	27.5128	26.9257	29.0152	14.7645	17.0099	16.1374	-0.897974	-0.662614	-0.846403
BAMF_1406	WV34_07105	RBAM13030	XRE_family_transcriptional_regulator	17.7122	21.6142	20.5466	26.357	165.322	58.3537	0.573442	2.93523	1.50593
BAMF_1407	WV34_07110	metE	5_methyltetrahydropteroyltriglutamate_homocysteine_methyltransferase	354.611	193.589	161.919	518.622	90.6189	226.515	0.548448	-1.09511	0.484331
BAMF_1408	WV34_07115	ispA1	serine_protease	33073	26432.1	17550.8	191.698	254.4	675.246	-7.43067	-6.69905	-4.69998
BAMF_1409	WV34_07120	rsbRB	RsbR_like_protein	65.9289	57.1011	61.6778	130.013	49.4616	129.447	0.979677	-0.20721	1.06954
BAMF_1410	WV34_07125	thiX	HMP_thiamine_permease_YkoC	221.229	66.8711	103.745	452.972	76.8965	32.4016	1.03388	0.201535	-1.67891
BAMF_1411	WV34_07130	thiW	cobalt_ABC_transporter	154.414	54.2219	70.9062	440.963	54.9463	22.3145	1.51386	0.0191457	-1.66793
BAMF_1412	WV34_07135	thiV	HMP_thiamine_permease_ykoE	136.06	44.8443	70.3907	504.716	83.2051	20.9787	1.89123	0.891748	-1.74646
BAMF_1413	WV34_07140	ydhD	sporulation_protein	7.37537	7.16403	7.28809	7.18278	715.946	212.162	-0.0381728	6.64293	4.86348
BAMF_1415	WV34_07145	mgtE	magnesium_transporter	133.574	91.6623	85.2529	219.821	107.856	152.091	0.718693	0.234712	0.835111
BAMF_1416	WV34_07150	tnrA	MerR_family_transcriptional_regulator	125.879	80.8005	108.13	18.8105	156.254	77.7787	-2.74243	0.951455	-0.475323
BAMF_1418	WV34_07155	ykoL	stress_protein	31.1068	24.7218	38.4648	14.1635	1320.47	205.023	-1.13505	5.73913	2.41417
BAMF_1419	WV34_07160	ykoM	MarR_family_transcriptional_regulator	296.836	310.782	348.085	261.348	515.941	395.05	-0.183693	0.731306	0.182596
BAMF_1420	WV34_07165	ykoP	hypothetical_protein	2.79732	4.29011	1.46359	1.55686	877.976	931.167	-0.845409	7.67702	9.31338
BAMF_1421	WV34_07170	ykoU	ATP_dependent_DNA_ligase	3.38238	2.98286	3.2441	7.05874	143.615	51.5498	1.06137	5.58937	3.99008
BAMF_1422	WV34_07175	ykoV	DNA_repair_protein	4.54717	3.23963	1.84166	14.4488	285.933	93.5854	1.66791	6.46371	5.66721
BAMF_1423	WV34_07180	ykoW	hypothetical_protein	3.49518	1.28659	0.900162	18.0447	35.5564	21.6304	2.36814	4.78849	4.58673
BAMF_1424	WV34_07185	ykoX	membrane_protein	39.9475	43.8626	28.9733	95.494	97.8639	128.249	1.2573	1.15779	2.14615
BAMF_1425	WV34_07190	ykoY	membrane_protein	7.43534	5.16983	11.0644	8.82753	29.6344	23.1858	0.247611	2.51908	1.06732
BAMF_1426	WV34_07195	sigI	RNA_polymerase_sigma_factor_SigI	59.554	78.4255	86.6632	100.856	44.6439	110.144	0.76003	-0.812861	0.345897
BAMF_1427	WV34_07200	rsgI	anti_sigma_I_factor	84.0558	106.231	98.7406	160.121	58.2472	169.791	0.929741	-0.866948	0.782044
BAMF_1428	WV34_07205	sspD	acid_soluble_spore_protein	12.6056	30.5276	5.55331	6.64659	7866.77	2189.71	-0.923377	8.00951	8.62318
BAMF_1429	WV34_07210	ykrK	hypothetical_protein	69.111	96.3299	87.5447	116.922	72.117	112.065	0.758558	-0.417644	0.356242
BAMF_1430	WV34_07215	htpX	heat_shock_protein_HtpX	205.786	513.244	695.608	418.224	587.262	1120.41	1.02313	0.194358	0.687677
BAMF_1431	WV34_07220	ktrD	ATP_synthase	68.6562	95.2093	92.8456	86.8463	104.804	102.871	0.339073	0.138521	0.14793
BAMF_1432	WV34_07225	ydfR	hypothetical_protein	5.17496	13.4047	6.41752	0.960063	2082.69	402.716	-2.43035	7.27956	5.9716
BAMF_1434	WV34_07230	ykrP	acyltransferase	21.8788	52.6033	143.173	27.4485	176.873	117.599	0.327195	1.74949	-0.283888
BAMF_1435	WV34_07235	kinE	sporulation_kinase	133.863	140.614	170.976	327.986	80.7662	217.527	1.29288	-0.799921	0.347397
BAMF_1436	WV34_07240	ogt	O6_alkylguanine_DNA_alkyltransferase	88.5886	76.0234	90.2442	268.48	61.1836	178.385	1.59962	-0.313298	0.983091
BAMF_1437	WV34_07245	mtnA	methylthioribose_1_phosphate_isomerase	126.574	61.6577	56.5938	68.1349	29.1321	34.8729	-0.893514	-1.08167	-0.698538
BAMF_1438	WV34_07250	mtnK	methylthioribose_kinase	88.7617	50.8373	43.8656	49.5792	19.1856	23.0825	-0.840201	-1.40586	-0.926287
BAMF_1439	WV34_07255	mtnU	hydrolase	380.995	465.843	393.951	261.967	137.323	144.615	-0.540388	-1.76227	-1.4458
BAMF_1440	WV34_07260	mtnE	diaminopimelate_aminotransferase	91.5467	70.0209	58.5796	77.9542	17.6226	43.4777	-0.231881	-1.99036	-0.430123
BAMF_1441	WV34_07265	mtnW	2%2C3_diketo_5_methylthiopentyl_1_phosphate_enolase	420.285	268.683	262.043	204.62	52.6633	100.012	-1.03842	-2.35104	-1.38964
BAMF_1442	WV34_07275	mtnB	methylthioribulose_1_phosphate_dehydratase	341.922	235.466	190.373	137.827	34.599	64.165	-1.3108	-2.76671	-1.56897
BAMF_1443	WV34_07280	mtnD	acireductone_dioxygenase	898.885	670.436	622.635	328.22	157.999	204.646	-1.45347	-2.08518	-1.60525
BAMF_1444	WV34_07285	spo0E	aspartyl_phosphate_phosphatase	1951.54	2868.28	4119.08	759.718	957.278	1663.81	-1.36108	-1.58318	-1.30783
BAMF_1445	WV34_07295	kinD	two_component_system_sensor_histidine_kinase	142.658	183.663	188.249	531.643	304.069	348.405	1.89789	0.727339	0.888119
BAMF_1446	WV34_07300	mhqR	transcriptional_regulator	221.704	208.28	262.253	193.287	286.29	259.389	-0.197894	0.45895	-0.0158449
BAMF_1447	WV34_07305	motB	flagellar_motor_protein_MotB	95.9055	36.4274	23.908	343.072	23.3213	74.0631	1.83883	-0.643374	1.63126
BAMF_1448	WV34_07310	motA	flagellar_motor_protein_MotA	87.9946	27.4295	17.5842	343.056	20.1061	83.0597	1.96296	-0.448095	2.23987
BAMF_1449	WV34_07315	clpE	ATP_dependent_Clp_protease_ATP_binding_protein	39.9171	431.711	388.864	31.21	37.6663	24.2406	-0.354999	-3.51872	-4.00377
BAMF_1450	WV34_07320	ykvI	membrane_protein	1.2464	1.37626	1.30418	1.04053	132.996	16.3239	-0.260446	6.59448	3.64577
BAMF_1451	WV34_07325	RBAM13480	hypothetical_protein	48.3055	81.5155	75.339	133.404	232.034	349.4	1.46555	1.50919	2.21341
BAMF_1452	WV34_07330	queC	7_cyano_7_deazaguanine_synthase	60.7674	75.4018	50.4548	23.236	10.6537	47.3115	-1.38694	-2.82325	-0.0927991
BAMF_1453	WV34_07335	queD	6_carboxy_5%2C6%2C7%2C8_tetrahydropterin_synthase	35.4976	50.2139	30.0813	15.6734	5.31459	25.7975	-1.17941	-3.24006	-0.221636
BAMF_1454	WV34_07340	queE	7_carboxy_7_deazaguanine_synthase	43.3021	71.8887	46.6017	17.7047	10.2462	47.6184	-1.2903	-2.81068	0.0311384
BAMF_1455	WV34_07345	queF	NADPH_dependent_7_cyano_7_deazaguanine_reductase	119.967	190.97	171.191	54.545	20.8338	122.253	-1.13711	-3.19635	-0.485738
BAMF_1456	WV34_07350	ykvR	hypothetical_protein	54.3755	72.4683	77.492	132.26	75.5789	73.6706	1.28234	0.0606335	-0.0729594
BAMF_1457	WV34_07355	ykvS	hypothetical_protein	369.347	380.21	260.544	757.155	167.594	404.735	1.03561	-1.18183	0.63545
BAMF_1458	WV34_07360	RBAM13580	hypothetical_protein	17.2502	28.0848	23.6022	176.122	195.918	132.822	3.35189	2.80239	2.4925
BAMF_1459	WV34_07365	ykvT	hypothetical_protein	1.45124	1.52636	1.30175	2.07706	41.3169	3.1032	0.517255	4.75856	1.2533
BAMF_1460	WV34_07370	ykvU	multidrug_transporter_MatE	0.192955	0.177607	0.605738	0.161084	244.518	28.3396	-0.260446	10.427	5.54798
BAMF_1461	WV34_07375	stoA	sporulation_protein	2.61366	5.77243	2.73483	2.18196	749.07	155.505	-0.260446	7.01978	5.82937
BAMF_1462	WV34_07380	zosA	ATPase	215.153	1148.38	805.692	28.7772	27.9199	38.1933	-2.90236	-5.36217	-4.39884
BAMF_1463	WV34_07385	ykvY	dipeptidase	241.62	228.761	194.087	281.488	52.2272	114.73	0.220336	-2.13097	-0.758464
BAMF_1464	WV34_07390	ykvZ	LacI_family_transcriptional_regulator	182.01	137.05	124.997	176.197	31.7844	63.1459	-0.0468276	-2.10831	-0.985128
BAMF_1465	WV34_07395	glcT	transcriptional_antiterminator	248.047	217.846	207.37	555.314	167.058	336.767	1.16269	-0.382959	0.699542
BAMF_1466	WV34_07400	ptsG	PTS_glucose_transporter_subunit_IIABC	167.997	171.231	161.768	1090.81	424.5	732.297	2.69888	1.30982	2.1785
BAMF_1467	WV34_07405	ptsH	phosphocarrier_protein_HPr	737.975	833.835	747.303	1280.62	438.037	902.058	0.795197	-0.928709	0.271526
BAMF_1468	WV34_07410	ptsI	phosphoenolpyruvate_protein_phosphotransferase	768.791	1089.68	878.777	1776.82	496.214	1175.03	1.20864	-1.13487	0.419133
BAMF_1469	WV34_07415	splA	transcriptional_regulator	13.4764	19.8427	24.8174	13.4998	778.338	158.347	0.00250342	5.29371	2.67367
BAMF_1470	WV34_07420	splB	spore_photoproduct_lyase	27.1576	31.239	36.5714	28.9677	1099.24	220.653	0.0930882	5.13702	2.59299
BAMF_1471	WV34_07425	mcpC	chemotaxis_protein	12.1619	7.25954	2.88888	181.864	13.2196	59.039	3.90243	0.864734	4.35308
BAMF_1473	WV34_07440	ykwD	hypothetical_protein	41.2937	37.3869	37.9791	43.3664	53.6934	36.7607	0.0706582	0.522211	-0.0470403
BAMF_1474	WV34_07445	pbpH	penicillin_binding_protein	80.2458	98.3478	98.8752	115.645	62.4136	73.9911	0.5272	-0.656033	-0.418258
BAMF_1475	WV34_07450	kinA	PAS_domain_containing_two_component_system_sensor_histidine_kinase	171.364	218.105	270.138	273.408	118.027	194.206	0.673987	-0.885909	-0.476108
BAMF_1476	WV34_07455	patA	aminotransferase_A	761.548	985.821	893.418	678.456	749.817	432.397	-0.166681	-0.394788	-1.04698
BAMF_1478	WV34_07460	cheV	chemotaxis_protein_CheV	102.706	62.6608	66.199	501.627	92.7754	187.384	2.28809	0.56618	1.50112
BAMF_1479	WV34_07465	ykyB	hypothetical_protein	141.618	191.001	219.497	253.624	177.424	248.307	0.840686	-0.106382	0.177921
BAMF_1480	WV34_07470	ykuC	MFS_transporter	37.8222	56.7195	43.7611	182.755	112.387	243.557	2.2726	0.986553	2.47654
BAMF_1481	WV34_07475	ldt	transpeptidase	14.7193	6.65362	8.64636	19.8321	38.3615	286.027	0.430129	2.52745	5.04791
BAMF_1482	WV34_07480	ykuE	metallophosphoesterase	34.5901	25.079	17.5475	35.4997	7.32448	21.2921	0.0374491	-1.77568	0.279057
BAMF_1483	WV34_07485	fadH	short_chain_dehydrogenase	2.53671	3.11244	5.30847	1.69423	19.6084	19.618	-0.58233	2.65536	1.88581
BAMF_1484	WV34_07490	ykuH	hypothetical_protein	54.6724	46.8415	49.8069	45.2457	8.11145	33.9501	-0.273033	-2.52975	-0.552927
BAMF_1485	WV34_07495	ykuI	diguanylate_phosphodiesterase	220.606	217.83	159.202	215.998	37.2399	139.368	-0.0304564	-2.54828	-0.191966
BAMF_1486	WV34_07500	ykuJ	hypothetical_protein	508.339	430.584	388.051	566.995	1604.53	625.321	0.157544	1.89778	0.688352
BAMF_1487	WV34_07505	ykuK	hypothetical_protein	520.245	453.283	429.312	645.913	1014.29	561.075	0.312149	1.16199	0.386168
BAMF_1488	WV34_07510	abbA	hypothetical_protein	780.971	803.625	798.098	1703.23	2695.37	2420.6	1.12494	1.74589	1.60073
BAMF_1489	WV34_07515	ykuL	hypothetical_protein	173.958	119.592	99.3904	345.402	573.282	390.894	0.989539	2.26112	1.9756
BAMF_1490	WV34_07520	ccpC	LysR_family_transcriptional_regulator	144.631	143.893	175.884	311.997	206.744	265.937	1.10916	0.52285	0.596457
BAMF_1491	WV34_07525	ykuN	flavodoxin	0.272821	2.51186	9.70976	47.3918	153.286	15.32	7.44054	5.93133	0.657908
BAMF_1492	WV34_07530	ykuO	hypothetical_protein	1.01295	0.798972	3.93684	32.8587	29.8874	9.47676	5.01965	5.22525	1.26736
BAMF_1493	WV34_07535	ykuP	flavodoxin	64.4043	64.7495	56.9961	87.1571	65.2771	50.9601	0.436462	0.0117091	-0.161496
BAMF_1494	WV34_07540	dapH	2%2C3%2C4%2C5_tetrahydropyridine_2%2C6_carboxylate_N_succinyltransferase	260.935	246.149	250.171	597.564	266.356	422.839	1.1954	0.113827	0.757195
BAMF_1495	WV34_07545	dapL	acetyldiaminopimelate_deacetylase	88.8956	67.7295	59.4408	160.511	48.126	57.2336	0.852485	-0.492967	-0.0545896
BAMF_1496	WV34_07550	ykuS	hypothetical_protein	119.909	117.12	79.2392	179.121	6400.68	672.06	0.578989	5.77217	3.0843
BAMF_1497	WV34_07555	ykuT	mechanosensitive_ion_channel_protein	84.968	86.4519	104.334	82.9732	37.1755	56.6905	-0.0342729	-1.21754	-0.880038
BAMF_1500	WV34_07570	rok	repressor	937.27	1000.31	1209	421.504	132.698	351.94	-1.15292	-2.91422	-1.78042
BAMF_1501	WV34_07575	yknT	sporulation_protein	4.4298	5.51514	5.18014	4.78556	2530.27	290.326	0.111447	8.84168	5.80854
BAMF_1502	WV34_07580	mobA	molybdopterin_guanine_dinucleotide_biosynthesis_protein_A	78.9558	48.1752	50.2853	39.4027	14.3816	20.4727	-1.00275	-1.74407	-1.29644
BAMF_1503	WV34_07585	moeB	molybdopterin_biosynthesis_protein_MoeB	41.0959	44.1205	53.6156	95.0815	39.2933	53.633	1.21017	-0.167168	0.000466223
BAMF_1504	WV34_07590	moeA	molybdopterin_molybdenumtransferase	45.1264	42.1713	45.2268	113.094	38.4289	73.0112	1.32548	-0.134069	0.690938
BAMF_1505	WV34_07595	mobB	molybdopterin_guanine_dinucleotide_biosynthesis_protein_B	29.246	33.299	28.0069	70.758	30.5322	43.1258	1.27466	-0.125147	0.622772
BAMF_1506	WV34_07600	moaE	molybdenum_cofactor_biosynthesis_protein_MoaE	37.9064	33.3659	42.5357	82.5468	44.2883	65.7827	1.12277	0.408551	0.629035
BAMF_1507	WV34_07605	moaD	molybdenum_cofactor_biosynthesis_protein_MoaD	22.1156	20.3515	26.6101	71.9994	32.0522	50.6874	1.70292	0.655288	0.929651
BAMF_1508	WV34_07610	yknW	hypothetical_protein	186.198	203.025	213.798	243.191	195.149	354.952	0.385255	-0.0570769	0.731378
BAMF_1509	WV34_07615	yknX	hemolysin_D	147.696	151.202	161.44	268.62	179.135	339.565	0.862942	0.244574	1.07269
BAMF_1510	WV34_07620	yknY	macrolide_ABC_transporter_ATP_binding_protein	123.215	126.443	145.329	185.765	138.666	264.065	0.592298	0.133134	0.861575
BAMF_1511	WV34_07625	yknZ	macrolide_ABC_transporter_permease	182.253	189.651	215.18	338.65	207.291	451.075	0.893854	0.12831	1.06782
BAMF_1512	WV34_07630	fruR	DeoR_family_transcriptional_regulator	62.4631	102.362	233.131	648.852	254.532	438.974	3.37681	1.31416	0.912993
BAMF_1513	WV34_07635	fruK	1_phosphofructokinase	39.5788	67.8825	134.773	510.39	149.058	310.006	3.6888	1.13476	1.20177
BAMF_1514	WV34_07640	fruA	PTS_fructose_transporter_subunit_IIC	68.593	107.244	202.232	776.006	285.193	516.776	3.49993	1.41105	1.35352
BAMF_1515	WV34_07645	sipT	signal_peptidase_I	346.558	406.671	349.813	333.647	465.539	299.871	-0.0547769	0.19504	-0.222238
BAMF_1516	WV34_07650	ykoA	hypothetical_protein	414.003	409.199	527.427	328.798	490.462	331.711	-0.33244	0.26134	-0.669045
BAMF_1517	WV34_07655	ykpA	heme_ABC_transporter_ATP_binding_protein	454.413	571.32	392.73	456.396	466.735	656.401	0.00628351	-0.291695	0.74104
BAMF_1518	WV34_07660	panE	2_dehydropantoate_2_reductase	122.686	156.907	126.58	121.187	66.7815	77.2248	-0.01774	-1.23239	-0.712917
BAMF_1519	WV34_07665	ampS	peptidase_M29	607.111	543.426	514.678	617.688	426.181	422.672	0.0249173	-0.35062	-0.28413
BAMF_1521	WV34_07670	mreBH	rod_shape_determining_protein_MreB	23.7446	51.26	52.1053	76.0707	10.9284	85.2492	1.67974	-2.22975	0.710256
BAMF_1522	WV34_07675	abh	transition_state_regulator_Abh	596.944	482.071	628.86	804.12	857.75	660.78	0.429813	0.831311	0.0714323
BAMF_1523	WV34_07680	kinC	PAS_domain_containing_two_component_system_sensor_histidine_kinase	113.216	139.4	172.398	148.468	78.8452	126.316	0.391068	-0.822135	-0.448701
BAMF_1524	WV34_07685	ykqA	gamma_glutamylcyclotransferase	132.032	202.452	233.458	184.694	120.304	161.081	0.484247	-0.750897	-0.535379
BAMF_1525	WV34_07690	ktrC	potassium_transporter_Trk	266.328	348.229	423.985	277.944	267.813	322.019	0.0615897	-0.378808	-0.396866
BAMF_1526	WV34_07695	adeC	adenine_deaminase	110.798	98.8697	90.4005	153.964	77.7213	86.5497	0.474667	-0.347218	-0.0628019
BAMF_1527	WV34_07700	rnjA	ribonuclease_J	1130.02	1431.09	1191.68	1037.26	741.502	828.634	-0.123577	-0.948596	-0.524188
BAMF_1528	WV34_07705	ykzG	hypothetical_protein	1023.3	1018.21	930.805	701.48	1139.54	661.63	-0.544758	0.162412	-0.492453
BAMF_1529	WV34_07710	ykrA	phosphatase	72.7112	55.6822	41.6243	108.557	74.493	91.0071	0.578206	0.419889	1.12855
BAMF_1530	WV34_07715	defB	peptide_deformylase	203.505	299.462	306.343	196.15	239.448	855.714	-0.0531046	-0.322662	1.48198
BAMF_1531	WV34_07720	ykzV	sporulation_protein_YjcZ	2.0864	0	0	0	499.003	6919.53	NA	NA	NA
BAMF_1533	WV34_07780	pdhA	pyruvate_dehydrogenase_E1_subunit_alpha	36.5173	50.5666	37.6017	0	0	0	NA	NA	NA
BAMF_1534	WV34_07785	pdhB	2_oxoisovalerate_dehydrogenase_subunit_beta	33.0715	44.5546	28.236	246.918	176.145	205.676	2.90037	1.98312	2.86477
BAMF_1535	WV34_07790	pdhC	branched_chain_alpha_keto_acid_dehydrogenase_subunit_E2	196.254	214.461	202.489	1133.62	642.826	851.49	2.53015	1.58371	2.07214
BAMF_1536	WV34_07795	pdhD	dihydrolipoamide_dehydrogenase	285.487	297.091	286.636	1984.03	662.668	1465.38	2.79694	1.15738	2.35398
BAMF_1537	WV34_07800	slp	hypothetical_protein	144.556	151.121	527.748	1.72811	26.8759	25.82	-6.38629	-2.49132	-4.35329
BAMF_1538	WV34_07805	RBAM14470	hypothetical_protein	77.2392	64.2663	78.1218	54.2682	37.3142	22.8811	-0.509227	-0.784335	-1.77157
BAMF_1540	WV34_07810	speA	arginine_decarboxylase	31.3558	50.7582	38.965	42.965	129.84	242.882	0.454428	1.35502	2.64
BAMF_1541	WV34_07815	yktA	hypothetical_protein	159.903	223.842	249.439	186.066	440.67	343.598	0.218617	0.977218	0.462033
BAMF_1542	WV34_07820	yktB	hypothetical_protein	263.861	314.472	281.425	334.746	155.143	146.842	0.343287	-1.01934	-0.938488
BAMF_1543	WV34_07825	ykzI	hypothetical_protein	49.9704	10.0789	21.4867	9.14214	431.558	1590.68	-2.45047	5.42015	6.21006
BAMF_1544	WV34_07830	suhB	inositol_monophosphatase	229.569	250.046	250.038	382.192	205.303	256.316	0.73537	-0.284441	0.035781
BAMF_1545	WV34_07835	ykzC	hypothetical_protein	168.503	200.266	178.098	299.441	121.588	169.388	0.829502	-0.719915	-0.072338
BAMF_1546	WV34_07840	nprE	bacillolysin	19095.1	16352.4	12382.3	431.996	29.0357	51.627	-5.46604	-9.13746	-7.90594
BAMF_1548	WV34_07860	ylaD	anti_sigma_factor	4.40055	2.42953	1.84166	1.46948	8.76954	9.05706	-1.58237	1.85183	2.29804
BAMF_1549	WV34_07865	ylaE	hypothetical_protein	916.935	52.7853	50.3792	9.43671	163.08	35.2513	-6.60239	1.62737	-0.515152
BAMF_1550	WV34_07870	ylaF	hypothetical_protein	434.675	506.459	805.036	283.426	551.848	326.589	-0.616965	0.123826	-1.30158
BAMF_1551	WV34_07875	bipA	GTP_binding_protein	290.761	440.227	332.711	406.979	254.39	323.8	0.485117	-0.791207	-0.0391699
BAMF_1552	WV34_07880	ylaH	membrane_protein	401.831	501.443	577.732	405.753	292.793	285.796	0.0140152	-0.776204	-1.01541
BAMF_1553	WV34_07885	ylaI	hypothetical_protein	1209.97	1079.44	1246.66	477.253	478.806	438.012	-1.34215	-1.17277	-1.50902
BAMF_1554	WV34_07890	ylaJ	hypothetical_protein	6.22001	18.3164	7.37569	2.76901	2126.7	343.694	-1.16755	6.85934	5.5422
BAMF_1555	WV34_07895	ylaK	hypothetical_protein	3.69924	4.30001	3.25946	3.41313	1019.7	186.508	-0.116136	7.8896	5.83846
BAMF_1556	WV34_07900	ylaL	hypothetical_protein	315.71	336.95	252.003	184.3	37.3437	106.567	-0.776538	-3.17359	-1.24168
BAMF_1557	WV34_07905	glsB	glutaminase	6.27775	5.5257	5.14059	2.50623	462.332	71.4945	-1.32473	6.38663	3.79783
BAMF_1558	WV34_07910	ylaN	hypothetical_protein	5564.99	5880.16	6848	2506.19	5643.41	3301.28	-1.15088	-0.0592886	-1.05266
BAMF_1559	WV34_07915	ftsW	cell_division_protein_FtsW	874.888	791.936	480.26	232.216	110.035	176.352	-1.91363	-2.84742	-1.44536
BAMF_1560	WV34_07920	pycA	pyruvate_carboxylase	1199.21	986.017	564.635	496.852	146.666	395.147	-1.2712	-2.74908	-0.514931
BAMF_1561	WV34_07925	ctaA	heme_A_synthase	710.52	984.553	1058.4	1183.21	576.975	623.036	0.735762	-0.770959	-0.764495
BAMF_1562	WV34_07930	ctaB	protoheme_IX_farnesyltransferase_2	1202.57	1841.6	2071.49	1316.93	1451.73	1208.72	0.131052	-0.343189	-0.777192
BAMF_1563	WV34_07935	ctaC	cytochrome_B	671.039	914.649	1255.08	550.18	1004.05	885.971	-0.286492	0.13454	-0.502446
BAMF_1564	WV34_07940	ctaD	cytochrome_C_oxidase	282.426	254.801	370.827	302.212	554.161	533.335	0.0976925	1.12094	0.524294
BAMF_1565	WV34_07945	ctaE	cytochrome_B_oxidoreductase	199.454	159.122	267.696	211.844	390.258	402.269	0.0869465	1.29429	0.587568
BAMF_1566	WV34_07950	ctaF	cytochrome_B6	148.413	154.45	221.139	157.62	341.365	315.477	0.0868312	1.14417	0.512582
BAMF_1567	WV34_07955	ctaG	cytochrome_C_oxidase_assembly_protein	167.946	159.859	240.545	190.139	413.742	399.74	0.179063	1.37193	0.732751
BAMF_1568	WV34_07960	ylbA	hypothetical_protein	173.938	175.276	295.55	353.397	925.802	935.965	1.02271	2.40107	1.66305
BAMF_1569	WV34_07965	ylbB	hypothetical_protein	73.4295	57.3824	45.7318	110.431	414.916	177.184	0.588718	2.85414	1.95398
BAMF_1570	WV34_07970	ylbC	membrane_protein	64.253	48.9489	35.8896	118.062	393.786	195.555	0.877714	3.00806	2.44593
BAMF_1571	WV34_07975	ylbD	hypothetical_protein	64.8452	44.6095	30.3012	5.25521	255.48	1254.47	-3.62518	2.51779	5.37156
BAMF_1572	WV34_07980	ylbE	hypothetical_protein	36.1173	20.8351	10.1527	1.80012	74.2207	450.836	-4.32653	1.8328	5.47267
BAMF_1573	WV34_07985	ylbF	regulator	340.977	506.912	421.742	255.838	543.241	1157.58	-0.414445	0.0998584	1.45669
BAMF_1574	WV34_07990	ylbG	hypothetical_protein	322.729	315.737	238.998	233.405	291.902	605.593	-0.467489	-0.113241	1.34135
BAMF_1575	WV34_07995	ylbH	rRNA_methyltransferase	197.91	188.773	125.366	264.646	138.517	190.159	0.41922	-0.446593	0.601054
BAMF_1576	WV34_08000	coaD	phosphopantetheine_adenylyltransferase	182.948	192.756	131.723	212.868	118.403	196.454	0.218526	-0.70307	0.576685
BAMF_1577	WV34_08005	ylbJ	sporulation_protein	0.421764	0.388028	0.882555	0.176051	178.03	18.5441	-1.26045	8.84174	4.39313
BAMF_1578	WV34_08010	ylbK	esterase	42.296	37.8535	32.6266	75.0457	116.89	37.2401	0.827247	1.62665	0.190805
BAMF_1579	WV34_08015	ylbL	hypothetical_protein	61.5895	58.8877	61.9273	97.5475	355.122	77.8471	0.663421	2.59227	0.330069
BAMF_1580	WV34_08020	ylbM	hypothetical_protein	104.289	88.1469	84.3871	76.4994	27.4195	48.1017	-0.44706	-1.68471	-0.810936
BAMF_1581	WV34_08025	ylbN	hypothetical_protein	1780.35	1864.06	1733.94	2935.33	2906.04	3185.49	0.72136	0.640611	0.877459
BAMF_1583	WV34_08030	ylbO	hypothetical_protein	28.7503	31.8308	29.1413	30.3748	1612.59	199.195	0.079301	5.66281	2.77304
BAMF_1584	WV34_08035	ylbP	hypothetical_protein	127.501	121.767	156.386	184.694	249.909	274.635	0.534631	1.03728	0.812403
BAMF_1585	WV34_08040	ylbQ	2_dehydropantoate_2_reductase	27.1367	35.9057	29.4674	85.9583	112.938	72.7278	1.66339	1.65325	1.30339
BAMF_1586	WV34_08045	yllA	hypothetical_protein	59.4969	67.6119	63.171	279.198	194.304	158.684	2.2304	1.52297	1.32882
BAMF_1587	WV34_08050	mraZ	transcriptional_regulator_MraZ	876.281	681.263	583.454	1063.49	384.123	426.406	0.279341	-0.826641	-0.452391
BAMF_1588	WV34_08055	mraW	16S_rRNA_cytosine_1402_N_4_methyltransferase	629.878	515.144	437.916	632.533	304.745	283.955	0.00606866	-0.757377	-0.624993
BAMF_1589	WV34_08060	ftsL	cell_division_protein_FtsL	315.765	270.398	240.141	294.709	171.481	157.954	-0.0995567	-0.657032	-0.604374
BAMF_1590	WV34_08065	pbpB	penicillin_binding_protein_2B	138.426	118.385	74.9917	156.371	67.123	90.0053	0.175853	-0.818604	0.26328
BAMF_1591	WV34_08070	spoVD	stage_V_sporulation_protein_D	2.76269	4.46462	4.08925	11.8124	470.348	50.6813	2.09615	6.71905	3.63155
BAMF_1592	WV34_08075	murE	UDP_N_acetylmuramoylalanyl_D_glutamate_2%2C_6_diaminopimelate_ligase	210.356	232.453	245.369	209.106	158.163	257.507	-0.00860068	-0.55553	0.0696592
BAMF_1593	WV34_08080	mraY	phospho_N_acetylmuramoyl_pentapeptide_transferase	147.024	163.625	137.449	137.574	110.099	164.849	-0.0958415	-0.571599	0.262247
BAMF_1594	WV34_08085	murD	UDP_N_acetylmuramoylalanine_D_glutamate_ligase	136.722	145.395	114.602	143.68	111.832	177.439	0.0716115	-0.378648	0.630689
BAMF_1595	WV34_08090	spoVE	stage_V_sporulation_protein_E	88.8357	105.323	85.0805	86.1247	460.884	151.919	-0.0447125	2.12959	0.836405
BAMF_1596	WV34_08095	murG	UDP_N_acetylglucosamine_N_acetylmuramyl_pentapeptide_pyrophosphoryl_undecaprenol_N_acetylglucosamine_transferase	37.4384	53.6405	62.9726	62.3072	185.014	202.603	0.734879	1.78624	1.68586
BAMF_1597	WV34_08100	murB	UDP_N_acetylenolpyruvoylglucosamine_reductase	63.6949	107.045	160.302	112.025	262.65	366.275	0.814577	1.29492	1.19213
BAMF_1598	WV34_08105	divIB	dihydropteridine_reductase	277.281	334.08	324.605	304.971	224.874	325.814	0.137323	-0.571074	0.00536615
BAMF_1599	WV34_08110	ftsA	cell_division_protein_FtsA	1655.6	1793.26	2150.41	1432.59	615.382	970.818	-0.208725	-1.54303	-1.14734
BAMF_1600	WV34_08115	ftsZ	cell_division_protein_FtsZ	1651.37	1913.39	2020.25	1651.85	746.182	1320.48	0.000418038	-1.35853	-0.613469
BAMF_1601	WV34_08120	bpr	peptidase_S8	171.958	622.919	2032.58	34.3885	97.4126	65.4521	-2.32206	-2.67686	-4.95673
BAMF_1602	WV34_08125	spoIIGA	peptidase	4.17343	13.0577	40.1732	19.9739	471.785	89.0156	2.25881	5.17515	1.14782
BAMF_1603	WV34_08130	sigE	DNA_directed_RNA_polymerase_sigma_70_factor	10.961	18.8504	47.3784	24.2999	367.847	69.9283	1.14857	4.28644	0.561648
BAMF_1604	WV34_08135	sigG	DNA_directed_RNA_polymerase_sigma_70_factor	24.4541	63.5571	72.956	38.3445	4471.19	604.995	0.648943	6.13646	3.05182
BAMF_1605	WV34_08140	ylmA	molybdenum_ABC_transporter_ATP_binding_protein	388.614	282.272	214.754	545.409	112.491	320.623	0.489001	-1.32728	0.578191
BAMF_1606	WV34_08145	thiQ	acetylornithine_deacetylase	99.784	45.7263	38.8875	146.697	16.467	34.7689	0.555955	-1.47344	-0.16151
BAMF_1607	WV34_08150	ylmC	hypothetical_protein	215.113	117.166	97.7648	228.855	153.463	116.227	0.0893419	0.389343	0.249558
BAMF_1608	WV34_08155	ylmD	laccase	572.685	533.688	493.271	575.221	183.696	273.872	0.0063737	-1.53868	-0.848878
BAMF_1609	WV34_08160	ylmE	YggS_family_pyridoxal_phosphate_enzyme	443.387	456.294	366.446	411.737	131.226	262.319	-0.106846	-1.79791	-0.482281
BAMF_1610	WV34_08165	sepF	cell_division_protein_SepF	709.453	760.503	686.564	604.701	675.567	670.806	-0.230486	-0.170856	-0.0334981
BAMF_1611	WV34_08170	ylmG	membrane_protein	596.335	651.179	580.281	438.964	682.139	568.276	-0.442021	0.0670129	-0.0301581
BAMF_1612	WV34_08175	ylmH	RNA_binding_protein_S4	398.196	351.762	263.71	507.077	193.949	373.607	0.348728	-0.858923	0.50257
BAMF_1613	WV34_08180	divIVA	septum_formation_initiator	865.642	918.291	974.638	807.702	246.218	468.471	-0.0999467	-1.89902	-1.05691
BAMF_1614	WV34_08190	ileS	isoleucyl_tRNA_synthetase	151.546	126.545	86.1333	296.431	103.293	188.677	0.967937	-0.292902	1.13128
BAMF_1615	WV34_08195	ylyA	hypothetical_protein	3.12991	8.96093	0.728084	2.32273	947.602	238.806	-0.430298	6.72449	8.35752
BAMF_1616	WV34_08200	lspA	signal_peptidase_II	76.4494	48.447	39.8479	79.4798	82.6925	55.0139	0.0560822	0.771351	0.465293
BAMF_1617	WV34_08205	rluD	RNA_pseudouridine_synthase	86.1091	80.9318	47.637	98.6745	79.6637	77.7766	0.196512	-0.0227835	0.707253
BAMF_1618	WV34_08210	pyrR	bifunctional_protein_PyrR	1876.9	1006.96	516.673	378.59	504.39	405.65	-2.30964	-0.997391	-0.349018
BAMF_1619	WV34_08215	pyrP	uracil_transporter	249.179	94.627	23.542	85.0153	59.5336	59.638	-1.55139	-0.668547	1.341
BAMF_1620	WV34_08220	pyrB	aspartate_carbamoyltransferase	132.345	33.5698	3.84648	36.5898	19.2114	17.4599	-1.85479	-0.8052	2.18244
BAMF_1621	WV34_08225	pyrC	dihydroorotase	179.638	57.9089	7.36263	74.0134	30.7773	46.0799	-1.27924	-0.911919	2.64584
BAMF_1622	WV34_08230	pyrAA	carbamoyl_phosphate_synthase_small_subunit	181.362	59.5821	6.18102	87.1884	42.381	53.0541	-1.05667	-0.491459	3.10155
BAMF_1623	WV34_08235	pyrAB	carbamoyl_phosphate_synthase_large_subunit	217.517	77.9636	9.76522	121.835	55.1698	79.2565	-0.836203	-0.498924	3.0208
BAMF_1624	WV34_08240	pyrK	dihydroorotate_dehydrogenase	146.492	54.046	4.56489	89.3687	42.8634	70.6399	-0.712976	-0.334441	3.95183
BAMF_1625	WV34_08245	pyrD	dihydroorotate_dehydrogenase	142.783	56.2207	5.20649	85.153	39.5642	62.8425	-0.745698	-0.506905	3.59336
BAMF_1626	WV34_08250	pyrF	orotidine_5_phosphate_decarboxylase	81.7583	32.4096	2.25603	58.7994	19.206	41.3519	-0.475565	-0.754863	4.19609
BAMF_1627	WV34_08255	pyrE	orotate_phosphoribosyltransferase	103.828	37.2403	5.98796	83.9423	37.7675	68.4497	-0.30672	0.0202793	3.51491
BAMF_1628	WV34_08265	cysH	phosphoadenosine_phosphosulfate_reductase	610.757	1369.65	1115.71	715.994	275.113	440.328	0.229348	-2.31571	-1.34131
BAMF_1629	WV34_08270	cysP	sulfate_permease	390.678	1044.78	708.481	588.772	266.731	385.477	0.591728	-1.96974	-0.878083
BAMF_1630	WV34_08275	sat	sulfate_adenylyltransferase	409.859	1299.15	843.065	672.997	307.815	391.636	0.715472	-2.07743	-1.10613
BAMF_1631	WV34_08280	cysC	adenylylsulfate_kinase	522.513	1618.27	1173.63	728.357	364.986	474.747	0.47918	-2.14854	-1.30575
BAMF_1632	WV34_08285	sumT	uroporphyrin_III_C_methyltransferase	330.293	645.73	425.687	460.182	178.056	294.913	0.47846	-1.8586	-0.529505
BAMF_1633	WV34_08290	sirB	sirohydrochlorin_ferrochelatase	247.23	581.949	400.244	334.165	118.383	223.274	0.43471	-2.29743	-0.842064
BAMF_1634	WV34_08295	sirC	precorrin_2_dehydrogenase	321.984	775.687	561.95	361.764	178.302	258.395	0.168057	-2.12116	-1.12086
BAMF_1635	WV34_08300	amyA	alpha_amylase	2867.23	4372.67	9028.94	13.8239	53.2825	40.0206	-7.69635	-6.35871	-7.81767
BAMF_1636	WV34_08305	yloA	hypothetical_protein	53.054	36.2677	31.8789	50.1085	28.4222	45.8028	-0.0824063	-0.351665	0.522832
BAMF_1637	WV34_08310	yloB	ATPase	8.95419	7.39368	10.7361	0.888854	427.637	44.4637	-3.33254	5.85395	2.05015
BAMF_1638	WV34_08315	yloC	hypothetical_protein	305.569	324.277	350.469	354.326	242.14	326.339	0.213577	-0.421388	-0.102918
BAMF_1639	WV34_08320	ylzA	hypothetical_protein	375.19	389.797	358.972	389.597	550.36	395.365	0.0543614	0.497654	0.139314
BAMF_1640	WV34_08325	gmk	guanylate_kinase	331.749	399.562	338.966	315.041	338.804	307.79	-0.0745521	-0.237971	-0.139196
BAMF_1641	WV34_08330	rpoZ	DNA_directed_RNA_polymerase_subunit_omega	235.286	277.797	212.34	187.411	309.061	287.149	-0.328214	0.15386	0.435426
BAMF_1642	WV34_08335	coaBC	phosphopantothenoylcysteine_decarboxylase	55.6284	62.9893	41.2419	56.4319	49.3332	43.6143	0.0206869	-0.352548	0.0806921
BAMF_1643	WV34_08340	priA	primosomal_protein_N_	45.2708	41.9558	31.3161	57.9398	47.9061	40.3433	0.355973	0.191339	0.365424
BAMF_1644	WV34_08345	defA	peptide_deformylase	87.8577	71.9754	55.4918	108.67	71.333	58.6353	0.306709	-0.0129347	0.0794969
BAMF_1645	WV34_08350	fmt	methionyl_tRNA_formyltransferase	173.45	170.971	125.15	199.47	89.9196	116.463	0.201648	-0.927043	-0.103793
BAMF_1646	WV34_08355	rsmB	16S_rRNA_methyltransferase	155.944	140.847	95.6831	148.177	72.1975	94.0142	-0.0737031	-0.964108	-0.0253853
BAMF_1647	WV34_08360	yloN	23S_rRNA_adenine_2503_C_2_methyltransferase_RlmN	191.339	193.411	118.507	215.207	147.883	146.965	0.169595	-0.387214	0.310494
BAMF_1648	WV34_08365	prpC1	protein_phosphatase	222.078	251.86	159.171	236.124	171.018	155.338	0.0884767	-0.55848	-0.0351682
BAMF_1649	WV34_08370	prkC	serine_threonine_protein_kinase	125.117	120.158	80.7742	156.332	89.9422	98.9906	0.32134	-0.417862	0.293397
BAMF_1650	WV34_08375	cpgA	GTPase_A	139.104	154.999	89.3328	182.059	88.1227	107.854	0.388239	-0.814677	0.271817
BAMF_1651	WV34_08380	rpe	ribulose_phosphate_3_epimerase	156.675	184.591	122.947	255.631	183.849	163.964	0.706284	-0.0058117	0.415341
BAMF_1652	WV34_08385	thiN	thiamine_pyrophosphokinase	33.4973	29.533	21.4066	30.809	202.039	46.1603	-0.120693	2.77424	1.10859
BAMF_1653	WV34_08390	spoVM	stage_V_sporulation_protein_M	17.5689	20.5769	6.68454	8.00053	4704.97	806.866	-1.13486	7.83701	6.91536
BAMF_1654	WV34_08395	rpmB	50S_ribosomal_protein_L28	5461.85	5403.49	4758.59	5762.24	7267.03	8089.15	0.0772391	0.427476	0.765453
BAMF_1655	WV34_08400	yloU	hypothetical_protein	646.879	650.706	525.803	375.468	625.66	336.75	-0.784807	-0.056628	-0.642846
BAMF_1656	WV34_08405	yloV	hypothetical_protein	422.721	447.101	350.589	278.803	323.467	272.97	-0.600457	-0.46698	-0.361037
BAMF_1657	WV34_08410	sdaAB	serine_dehydratase_subunit_beta	89.5679	80.4477	62.4768	92.85	28.6347	41.9864	0.0519207	-1.49028	-0.573398
BAMF_1658	WV34_08415	sdaAA	serine_dehydratase_subunit_alpha	111.896	114.705	92.6428	112.424	34.5211	60.5821	0.00678989	-1.73238	-0.612789
BAMF_1659	WV34_08420	recG	ATP_dependent_DNA_helicase_RecG	97.3634	82.1594	55.6264	87.3902	10.2949	35.0863	-0.155907	-2.99649	-0.664864
BAMF_1660	WV34_08425	fapR	DeoR_family_transcriptional_regulator	723.318	349.818	411.59	1407.61	391.047	868.768	0.960543	0.160739	1.07776
BAMF_1661	WV34_08430	plsX	phosphate_acyltransferase	320.137	133.237	107.589	849.074	164.23	514.407	1.4072	0.301722	2.25739
BAMF_1662	WV34_08435	fabD	malonyl_CoA_ACP_transacylase	195.149	100.835	66.4063	680.598	97.7812	383.388	1.80223	-0.0443718	2.52941
BAMF_1663	WV34_08440	fabG1	3_ketoacyl_ACP_reductase	199.389	173.522	140.664	1230.99	325.159	867.299	2.62616	0.906026	2.62427
BAMF_1664	WV34_08445	acpA	acyl_carrier_protein	1098.04	932.093	1035.49	8875.31	2270.68	5202.22	3.01487	1.28458	2.32881
BAMF_1665	WV34_08450	rnc	ribonuclease_3	134.378	149.534	172.186	667.002	194.067	363.09	2.31139	0.376081	1.07636
BAMF_1666	WV34_08455	smc	chromosome_partitioning_protein_Smc	99.9838	102.974	89.56	126.772	49.6931	79.8709	0.342473	-1.05117	-0.165185
BAMF_1667	WV34_08460	ftsY	signal_recognition_particle_docking_protein_FtsY	169.887	155.133	151.501	221.671	110.325	232.28	0.383838	-0.491752	0.616536
BAMF_1668	WV34_08465	ylxM	DNA_binding_protein	734.684	412.583	387.807	555.239	567.299	556.083	-0.404015	0.459423	0.519964
BAMF_1669	WV34_08470	ffh	signal_recognition_particle_protein	874.854	639.58	523.094	645.739	592.33	729.609	-0.438091	-0.110722	0.480054
BAMF_1670	WV34_08475	rpsP	30S_ribosomal_protein_S16	690.478	542.51	583.116	881.399	854.243	1175.72	0.352199	0.654997	1.01169
BAMF_1671	WV34_08480	ylqC	hypothetical_protein	197.219	140.35	147.472	180.877	157.206	256.819	-0.124792	0.163626	0.800309
BAMF_1672	WV34_08485	ylqD	hypothetical_protein	87.5877	63.373	37.7767	103.255	66.0141	84.4395	0.237409	0.0589076	1.16042
BAMF_1673	WV34_08490	rimM	16S_rRNA_processing_protein_RimM	108.429	59.4143	39.7073	105.736	44.1976	102.818	-0.0362856	-0.426842	1.37261
BAMF_1674	WV34_08495	trmD	tRNA_guanine_37_N_1_methyltransferase	129.376	88.8038	68.7928	147.54	174.184	146.823	0.189537	0.97192	1.09375
BAMF_1675	WV34_08500	rplS	50S_ribosomal_protein_L19	7282.59	10506.3	9296.71	7453.8	6681.86	9108.54	0.0335232	-0.652935	-0.0295005
BAMF_1676	WV34_08505	rbgA	GTPase_YlqF	127.242	139.389	120.219	115.759	91.1019	107.202	-0.136458	-0.613564	-0.165336
BAMF_1677	WV34_08510	rnhB	ribonuclease_HII	52.3904	23.8731	14.1005	169.03	41.81	89.5118	1.6899	0.808465	2.66633
BAMF_1678	WV34_08515	ylqG	glycosyl_transferase	27.9403	11.3186	7.46736	101.408	17.7436	38.0704	1.85974	0.648601	2.35
BAMF_1679	WV34_08520	ylqH	hypothetical_protein	8.25806	4.22206	0.960451	51.319	8.31111	15.4502	2.63562	0.977093	4.00777
BAMF_1680	WV34_08525	sucC	malate_CoA_ligase_subunit_beta	1132.76	795.966	641.763	1607.86	232.559	1010.88	0.505295	-1.77511	0.655502
BAMF_1681	WV34_08530	sucD	succinyl_CoA_synthetase_subunit_alpha	1215.53	935.569	707.863	1615.8	258.779	1141.41	0.410662	-1.85412	0.689272
BAMF_1682	WV34_08535	dprA	DNA_repair_protein_Smf	39.9627	54.501	48.1303	70.0793	28.6464	44.3775	0.810334	-0.927929	-0.117117
BAMF_1683	WV34_08540	topA	DNA_topoisomerase_I	342.572	324.593	235.783	416.181	284.508	281.82	0.280806	-0.190162	0.257317
BAMF_1684	WV34_08545	trmFO	tRNA_uracil_5_methyltransferase	31.0581	22.5732	22.147	77.2838	74.9014	58.8494	1.3152	1.73038	1.40992
BAMF_1685	WV34_08550	codV	tyrosine_recombinase_XerC	155.025	156.925	111.773	409.879	306.635	210.418	1.40269	0.966446	0.912687
BAMF_1686	WV34_08555	clpQ	ATP_dependent_protease	178.662	160.921	122.97	428.04	211.629	219.893	1.26052	0.395182	0.838496
BAMF_1687	WV34_08560	clpY	ATP_dependent_protease	373.107	322.909	242.772	765.839	438.879	406.709	1.03745	0.442697	0.744392
BAMF_1688	WV34_08565	codY	GTP_sensing_transcriptional_pleiotropic_repressor_CodY	560.628	483.549	379.026	1141.74	1402.68	701.663	1.02612	1.53645	0.888482
BAMF_1689	WV34_08570	flgB	flagellar_biosynthesis_protein_FlgB	161.886	138.593	131.896	439.196	104.57	277.438	1.43989	-0.406391	1.07277
BAMF_1690	WV34_08575	flgC	flagellar_basal_body_rod_protein_FlgC	69.6858	64.6525	47.8116	147.813	18.1088	64.122	1.08484	-1.83601	0.423459
BAMF_1691	WV34_08580	fliE	flagellar_hook_basal_body_protein_FliE	83.4293	66.0183	37.9531	199.176	14.6034	46.7532	1.25542	-2.17656	0.300849
BAMF_1692	WV34_08585	fliF	flagellar_M_ring_protein_FliF	72.1164	67.6939	31.0897	228.87	26.0422	74.8266	1.66613	-1.37817	1.26711
BAMF_1693	WV34_08590	fliG	flagellar_motor_switch_protein_FliG	68.0591	59.9375	25.0234	227.892	28.3469	75.9263	1.74349	-1.08027	1.60132
BAMF_1694	WV34_08595	fliH	flagellar_assembly_protein_FliH	72.56	47.2442	19.6963	196.57	22.012	58.5939	1.43779	-1.10184	1.57282
BAMF_1695	WV34_08600	fliI	ATP_synthase	68.3718	48.4539	21.1734	230.759	16.9067	56.4254	1.75491	-1.51902	1.41409
BAMF_1696	WV34_08605	fliJ	flagellar_synthesis_chaperone	51.8668	31.1046	11.5853	156.647	4.75102	33.2558	1.59464	-2.71082	1.52131
BAMF_1697	WV34_08610	ylxF	hypothetical_protein	49.0736	30.497	8.44643	150.028	10.7761	30.6053	1.61222	-1.50084	1.85737
BAMF_1698	WV34_08615	fliK	flagellar_hook_length_control_protein	61.5112	41.9884	20.7481	201.855	15.1719	47.5474	1.7144	-1.46859	1.19639
BAMF_1699	WV34_08620	flgD	flagellar_basal_body_rod_modification_protein_FlgD	56.9013	32.5199	8.14707	159.498	8.68081	29.6972	1.48701	-1.90542	1.86597
BAMF_1700	WV34_08625	flgE	flagellar_basal_body_rod_protein_FlgG	66.4362	35.2416	18.1186	219.89	16.8922	72.5869	1.72674	-1.06092	2.00224
BAMF_1701	WV34_08630	ylzI	hypothetical_protein	30.5469	17.638	3.76062	70.9989	7.59564	16.8094	1.21677	-1.21544	2.16023
BAMF_1702	WV34_08635	fliL	flagellar_basal_body_protein_FliL	62.5317	36.8504	12.2473	158.913	13.393	35.1561	1.34558	-1.4602	1.52131
BAMF_1703	WV34_08640	fliM	flagellar_motor_switch_protein_FliM	78.9982	42.903	15.1762	210.16	18.3001	48.4605	1.4116	-1.22923	1.675
BAMF_1704	WV34_08645	fliY	flagellar_motor_switch_protein_FliN	68.681	45.7745	22.4416	199.427	14.8813	61.0487	1.53788	-1.62104	1.44379
BAMF_1705	WV34_08650	cheY	chemotaxis_protein_CheY	59.1635	37.3891	14.9166	149.949	16.7874	52.0126	1.3417	-1.15524	1.80194
BAMF_1706	WV34_08655	fliZ	flagellar_biosynthesis_protein_FliZ	59.5444	35.3162	15.3167	174.714	13.6183	47.7456	1.55296	-1.37478	1.64026
BAMF_1707	WV34_08660	fliP	flagellar_biosynthesis_protein_FliP	44.2908	27.8869	10.5692	119.999	7.03858	31.9837	1.43794	-1.98623	1.59747
BAMF_1708	WV34_08665	fliQ	flagellar_biosynthesis_protein_FliQ	32.5836	17.638	11.0299	56.7991	5.2088	12.5514	0.801721	-1.75966	0.186428
BAMF_1709	WV34_08670	fliR	flagellar_biosynthesis_protein_FliR	24.2164	19.5375	6.59471	83.3532	5.40885	18.9302	1.78325	-1.85285	1.52131
BAMF_1710	WV34_08675	flhB	flagellar_biosynthesis_protein_FlhB	30.6668	16.7559	7.77112	90.1992	3.90639	19.2752	1.55644	-2.10076	1.31055
BAMF_1711	WV34_08680	flhA	flagellar_biosynthesis_protein_FlhA	29.259	18.1451	5.85661	97.3797	4.37875	22.8494	1.73474	-2.05099	1.96402
BAMF_1712	WV34_08685	flhF	flagellar_biosynthesis_regulator_FlhF	24.5246	14.6094	5.45437	76.7466	7.29763	20.1717	1.64588	-1.0014	1.88685
BAMF_1713	WV34_08690	ylxH	hypothetical_protein	22.5756	16.5133	4.2398	68.6169	4.19475	18.9532	1.6038	-1.97697	2.16038
BAMF_1714	WV34_08695	cheB	chemotaxis_protein_CheY	24.6142	15.8444	6.85067	86.4396	5.49162	24.0472	1.8122	-1.52867	1.81155
BAMF_1715	WV34_08700	cheA	chemotaxis_protein_CheA	29.0919	18.3979	6.43647	89.5445	7.77787	25.4169	1.62199	-1.24209	1.98145
BAMF_1716	WV34_08705	cheW	chemotaxis_protein_CheW	19.6521	11.0514	9.13888	61.0626	10.8782	19.9162	1.63561	-0.0227924	1.12386
BAMF_1717	WV34_08710	cheC	chemotaxis_protein_CheY	22.5895	16.2521	8.16488	61.7136	3.72021	20.3638	1.44994	-2.12717	1.3185
BAMF_1718	WV34_08715	cheD	chemotaxis_protein_CheD	26.0817	13.7831	6.4844	70.2746	7.01717	24.6407	1.42996	-0.973939	1.926
BAMF_1719	WV34_08720	sigD	RNA_polymerase_sigma_factor_SigD	61.0518	31.1256	10.6169	84.9876	5.82116	25.63	0.477219	-2.41872	1.27147
BAMF_1720	WV34_08725	ylxL	coupling_factor_for_flagellin_transcription_and_translation	58.956	45.7135	11.9944	110.733	455.904	81.7078	0.909375	3.31804	2.76812
BAMF_1721	WV34_08730	rpsB	30S_ribosomal_protein_S2	2369.62	2949.56	1965.64	1895.59	3148.48	3315.01	-0.322005	0.0941555	0.754011
BAMF_1722	WV34_08735	tsf	elongation_factor_Ts	721.982	619.035	552.516	1222.52	1495.04	1874.18	0.759824	1.27209	1.76217
BAMF_1723	WV34_08740	pyrH	uridylate_kinase	468.831	396.193	319.038	655.762	618.206	790.461	0.484105	0.641885	1.30897
BAMF_1724	WV34_08745	frr	ribosome_recycling_factor	467.654	405.813	289.17	642.962	693.06	840.702	0.459292	0.772165	1.53968
BAMF_1725	WV34_08750	uppS	UDP_pyrophosphate_synthase	280.232	242.977	230.278	255.17	321.787	270.192	-0.13516	0.405286	0.230605
BAMF_1726	WV34_08755	cdsA	phosphatidate_cytidylyltransferase	157.088	121.319	94.705	148.653	153.877	124.251	-0.0796229	0.342971	0.391749
BAMF_1727	WV34_08760	dxr	1_deoxy_D_xylulose_5_phosphate_reductoisomerase	248.869	213.928	181.664	283.872	309.455	239.959	0.189858	0.532605	0.401515
BAMF_1728	WV34_08765	rseP	metalloprotease_RseP	417.117	449.451	336.969	417.118	306.569	321.213	3.2896e-06	-0.551955	-0.0690844
BAMF_1729	WV34_08770	proS	prolyl_tRNA_synthetase	475.752	562.476	410.172	523.493	330.898	377.585	0.13796	-0.765406	-0.119429
BAMF_1730	WV34_08775	polC	DNA_polymerase_III_subunit_alpha	67.8668	80.1983	62.5685	128.728	83.3424	153.013	0.923544	0.0554796	1.29014
BAMF_1731	WV34_08780	ylxS	ribosome_maturation_protein_RimP	955.898	798.759	652.977	1179.96	1453.56	968.753	0.303815	0.863754	0.569096
BAMF_1732	WV34_08785	nusA	transcription_termination_factor_NusA	476.454	402.582	295.104	636.636	435.755	457.368	0.418134	0.114235	0.632134
BAMF_1733	WV34_08790	ylxR	hypothetical_protein	162.657	99.2126	93.187	170.607	101.905	142.956	0.068845	0.0386256	0.61737
BAMF_1734	WV34_08795	rplGA	50S_ribosomal_protein_L7ae	71.733	51.0797	43.7816	88.3953	42.5445	49.5307	0.301333	-0.263778	0.177996
BAMF_1735	WV34_08800	infB	translation_initiation_factor_IF_2	666.159	623.135	496.218	846.344	836.762	958.687	0.345376	0.425272	0.950087
BAMF_1736	WV34_08805	ylxP	hypothetical_protein	206.816	201.413	155.259	229.934	472.121	389.551	0.152872	1.229	1.32714
BAMF_1737	WV34_08810	rbfA	ribosome_binding_factor_A	538.7	497.747	386.979	543.046	1020.28	860.201	0.0115923	1.03548	1.15242
BAMF_1738	WV34_08815	truB	tRNA_pseudouridine_synthase_B	53.4197	50.9507	49.78	95.2251	103.329	74.1796	0.833969	1.02007	0.575457
BAMF_1739	WV34_08820	ribC	riboflavin_biosynthesis_protein_RibF	227.575	280.324	219.288	418.468	330.67	343.304	0.878773	0.238297	0.64666
BAMF_1740	WV34_08825	rpsO	30S_ribosomal_protein_S15	5704.51	6630.96	6719.19	10751.9	11069.7	11749.8	0.914416	0.739327	0.806273
BAMF_1741	WV34_08830	pnpA	polyribonucleotide_nucleotidyltransferase	1047.22	1127.94	1110.67	1263.86	850.652	914.639	0.271273	-0.407044	-0.280155
BAMF_1742	WV34_08835	ylxY	hypothetical_protein	76.1431	53.3271	50.4804	104.399	334.724	106.405	0.455324	2.65003	1.07578
BAMF_1743	WV34_08840	mlpA	zinc_protease	76.0973	53.5557	59.1407	108.174	768.752	175.474	0.507435	3.84341	1.56903
BAMF_1744	WV34_08845	ymxH	hypothetical_protein	3.50998	2.76853	5.24706	3.34906	3996.28	624.852	-0.0677073	10.4953	6.89586
BAMF_1745	WV34_08850	spoVFA	dihydrofolate_reductase	0.725951	0.801662	1.82306	1.69708	535.313	1925.07	1.22511	9.38317	10.0443
BAMF_1746	WV34_08855	spoVFB	dihydrofolate_reductase	0.875643	1.61159	1.37444	1.09652	273.246	1221.36	0.324516	7.40557	9.79542
BAMF_1747	WV34_08860	asd	aspartate_semialdehyde_dehydrogenase	1120.14	1066.58	1014.01	970.85	1043.57	2353.4	-0.206356	-0.0314731	1.21467
BAMF_1748	WV34_08865	dapG	aspartate_kinase	231.599	167.364	114.978	307.02	306.913	775.189	0.406704	0.874842	2.75319
BAMF_1749	WV34_08870	dapA	4_hydroxy_tetrahydrodipicolinate_synthase	506.499	473.759	336.082	493.072	483.039	1191.38	-0.0387617	0.0279856	1.82575
BAMF_1750	WV34_08875	rnjB	ribonuclease_J	411.784	503.631	469.887	499.722	219.626	384.277	0.279238	-1.19732	-0.290166
BAMF_1751	WV34_08880	tepA	translocation_enhancing_protein_TepA	284.872	338.776	287.241	5.2683	875.592	156.125	-5.75683	1.36993	-0.879558
BAMF_1752	WV34_08885	RBAM16640	hypothetical_protein	311.734	365.104	296.516	2.05728	1137.3	169.442	-7.24343	1.63924	-0.807321
BAMF_1753	WV34_08890	spoIIIE	cell_division_protein_FtsK	177.244	182.796	139.752	88.2038	93.0128	69.3369	-1.00682	-0.974729	-1.01117
BAMF_1754	WV34_08895	ymfC	GntR_family_transcriptional_regulator	1020.22	1013.45	974.787	606.342	452.296	589.812	-0.75067	-1.16393	-0.724831
BAMF_1755	WV34_08900	RBAM16670	MFS_transporter	12.4117	14.9061	14.0868	15.6291	814.233	208.998	0.332532	5.77147	3.89107
BAMF_1756	WV34_08905	RBAM16680	MarR_family_transcriptional_regulator	9.07903	10.4435	12.4678	19.4207	18.5035	11.1477	1.09698	0.825183	-0.161467
BAMF_1757	WV34_08910	RBAM16690	membrane_protein	14.4304	17.0951	17.0076	36.1381	22.3863	20.7148	1.32441	0.389031	0.284483
BAMF_1758	WV34_08915	RBAM16700	peptidase_M16	65.4454	64.6859	51.7794	208.41	365.385	159.673	1.67106	2.49789	1.62467
BAMF_1759	WV34_08920	ymfH	zinc_protease	87.2558	95.0965	77.833	223.383	357.671	184.883	1.35619	1.91117	1.24816
BAMF_1760	WV34_08925	ymfI	3_ketoacyl_ACP_reductase	14.0201	7.18569	9.28425	37.0367	33.1154	24.9032	1.40146	2.2043	1.42348
BAMF_1761	WV34_08930	ymfJ	hypothetical_protein	35.1021	49.8371	25.1846	41.0231	14073.7	3315.66	0.224879	8.14157	7.04061
BAMF_1762	WV34_08935	RBAM16740	hypothetical_protein	506.068	409.178	401.655	427.633	200.052	231.363	-0.24296	-1.03236	-0.795801
BAMF_1763	WV34_08940	ymfM	membrane_protein	516.046	536.018	458.538	503.752	212.737	337.194	-0.0347862	-1.33321	-0.443465
BAMF_1764	WV34_08945	pgsA1	CDP_diacylglycerol_glycerol_3_phosphate_3_phosphatidyltransferase	150.716	141.967	103.735	179.999	76.516	137.666	0.256151	-0.89172	0.408278
BAMF_1765	WV34_08950	cinA	damage_inducible_protein_A	228.967	226.881	177.459	236.717	109.415	153.633	0.048025	-1.05213	-0.207991
BAMF_1766	WV34_08955	recA	recombinase_RecA	518.866	650.472	585.032	435.1	293.649	384.421	-0.254017	-1.1474	-0.605829
BAMF_1767	WV34_08960	pbpX	penicillin_binding_protein_X	14.5575	10.8782	19.469	87.8977	63.4533	51.1972	2.59406	2.54426	1.39488
BAMF_1768	WV34_08965	ymdA	ribonuclease_Y	4469.02	6246.91	6180.86	3632.37	2205.73	2961.35	-0.299048	-1.50189	-1.06155
BAMF_1769	WV34_08970	ymdB	hypothetical_protein	57.6089	55.4094	56.5304	74.988	140.628	107.176	0.380368	1.34368	0.922887
BAMF_1770	WV34_08975	spoVS	stage_V_sporulation_protein_S	2425.92	2672.14	4107.67	1065.09	15252.7	3664.29	-1.18755	2.513	-0.164788
BAMF_1771	WV34_08980	tdh	L_threonine_3_dehydrogenase	43.9903	2.50161	5.43011	14.2349	16.3416	16.8771	-1.62775	2.70762	1.63601
BAMF_1772	WV34_08985	kbl	8_amino_7_oxononanoate_synthase	54.5666	5.66935	9.89923	21.6732	64.1756	34.1684	-1.33211	3.50077	1.78727
BAMF_1773	WV34_08990	ymcB	dimethylallyladenosine_tRNA_methylthiotransferase	512.176	573.646	492.097	296.891	184.134	293.161	-0.786704	-1.6394	-0.747247
BAMF_1774	WV34_08995	ymcA	hypothetical_protein	3002.6	3210.09	4325.46	2112.48	1499.6	1869.24	-0.507272	-1.09804	-1.2104
BAMF_1775	WV34_09000	cotE	spore_coat_protein	2.36953	1.74442	7.43769	7.91215	21392.1	11658.8	1.73947	13.582	10.6143
BAMF_1776	WV34_09005	mutS	DNA_mismatch_repair_protein_MutS	71.0917	83.4218	65.537	120.695	73.6857	93.4168	0.763614	-0.17904	0.511371
BAMF_1777	WV34_09010	mutL	DNA_mismatch_repair_protein_MutL	80.1882	91.669	70.9268	121.456	34.8201	93.1892	0.59897	-1.39652	0.393832
BAMF_1779	WV34_09020	baeC	poly_3_hydroxyalkanoate_synthetase	250.721	379.883	366.267	1083.22	258.088	395.921	2.11117	-0.557695	0.112316
BAMF_1780	WV34_09025	baeD	acyltransferase	168.388	236.157	182.155	536.118	85.3385	162.118	1.67077	-1.46848	-0.168118
BAMF_1782	WV34_09035	acpK	poly_3_hydroxyalkanoate_depolymerase	83.6527	101.365	68.4989	262.841	33.8859	69.0206	1.65171	-1.5808	0.0109474
BAMF_1783	WV34_09040	baeG	3_hydroxy_3_methylglutaryl_ACP_synthase	136.239	141.773	97.7468	404.291	36.0015	102.152	1.56926	-1.97746	0.0635949
BAMF_1784	WV34_09045	baeH	enoyl_CoA_hydratase	81.2359	84.2924	55.9655	270.695	18.1691	55.3546	1.73648	-2.21392	-0.0158331
BAMF_1785	WV34_09050	baeI	enoyl_CoA_hydratase	102.466	103.817	70.7515	392.253	26.2505	88.1097	1.93664	-1.98362	0.316541
BAMF_1786	WV34_09055	baeJ	polyketide_synthase	92.792	84.3549	59.3722	465.352	40.6466	107.755	2.32625	-1.05334	0.859894
BAMF_1787	WV34_09060	baeL1	polyketide_synthase	86.395	72.8109	55.4528	439.925	37.3969	92.7076	2.34824	-0.961237	0.741428
BAMF_1788	WV34_09065	baeL3	polyketide_synthase	66.3201	47.681	39.4722	342.417	32.0377	74.6707	2.36824	-0.573641	0.919705
BAMF_1789	WV34_09070	baeM	polyketide_synthase	65.9805	43.2903	37.1565	325.612	27.9435	63.7866	2.30304	-0.631533	0.779641
BAMF_1790	WV34_09075	baeR	polyketide_synthase	71.3426	43.3627	41.1589	377.924	49.325	91.1869	2.40526	0.185865	1.14762
BAMF_1791	WV34_09080	baeS	cytochrome_P450	103.01	73.8694	49.3664	132.593	30.3612	67.1056	0.364225	-1.28275	0.442905
BAMF_1792	WV34_09085	nucB	sporulation_protein	2.37933	3.83157	1.24471	1.98634	629.863	156.365	-0.260446	7.36096	6.97297
BAMF_1793	WV34_09090	yoaK	membrane_protein	12.9022	12.0355	19.6021	27.1473	39.3836	27.7774	1.07319	1.7103	0.502905
BAMF_1794	WV34_09095	ymzB	hypothetical_protein	52.0353	38.0453	20.1368	14.2806	4821.26	496.79	-1.86544	6.98555	4.62473
BAMF_1795	WV34_09100	aprX	serine_protease	2.43367	0.895878	2.44446	3.57567	30.8627	129.864	0.55508	5.10642	5.73134
BAMF_1796	WV34_09110	ymaC	hypothetical_protein	82.7786	42.3759	49.7109	56.7453	108.583	65.9852	-0.544758	1.35748	0.408581
BAMF_1797	WV34_09115	ymaD	hypothetical_protein	80.2531	78.8446	87.8538	149.244	88.4749	118.625	0.895042	0.166257	0.433236
BAMF_1798	WV34_09120	ebrB	multidrug_transporter	2.55812	2.69054	2.29462	13.4239	6.62072	32.1375	2.39165	1.29909	3.80793
BAMF_1799	WV34_09125	ebrA	multidrug_transporter	0.821436	1.51146	1.71888	11.6571	16.3691	66.0865	3.82692	3.43696	5.26481
BAMF_1801	WV34_09135	ymaF	hypothetical_protein	6.38895	6.46712	6.68454	8.53328	530.683	144.638	0.417522	6.35858	4.43548
BAMF_1802	WV34_09140	miaA	tRNA_dimethylallyltransferase	75.0243	70.0474	64.7466	112.685	423.373	159.324	0.586862	2.59552	1.29909
BAMF_1803	WV34_09145	ymaH	RNA_chaperone_Hfq	1208.09	1348.22	2179.28	1835.01	1382	1578.84	0.60306	0.0356965	-0.464984
BAMF_1804	WV34_09150	ymzC	hypothetical_protein	61.8756	61.2535	68.6645	31.3037	126.531	44.7283	-0.983037	1.04663	-0.618376
BAMF_1805	WV34_09155	ymzA	hypothetical_protein	149.74	138.899	191.769	203.998	283.209	265.593	0.446094	1.02784	0.469849
BAMF_1806	WV34_09160	nrdI3	ribonucleotide_reductase	197.52	325.358	376.821	306.135	115.699	258.074	0.632165	-1.49165	-0.546094
BAMF_1807	WV34_09165	nrdE	ribonucleotide_diphosphate_reductase_subunit_alpha	142.603	271.739	248.848	195.353	55.6138	171.272	0.454087	-2.28871	-0.538973
BAMF_1808	WV34_09170	nrdF3	ribonucleotide_diphosphate_reductase	190.143	382.902	347.577	271.852	111.271	250.373	0.515737	-1.78289	-0.473255
BAMF_1809	WV34_09175	ymaB	hypothetical_protein	34.3752	42.5608	35.3128	26.0867	16.9839	25.726	-0.398057	-1.32535	-0.456963
BAMF_1810	WV34_09180	cwlC	N_acetylmuramoyl_L_alanine_amidase	0.681825	0	1.42674	2.2765	33.3504	288.303	1.73935	NA	7.65872
BAMF_1811	WV34_09190	spoVK	stage_V_sporulation_protein_K	2.80376	3.19456	3.91164	2.00607	1325.98	588.038	-0.482992	8.69723	7.23199
BAMF_1812	WV34_09195	ynbA	GTPase	71.9096	94.6412	79.0977	105.861	86.8487	84.9031	0.557918	-0.123965	0.102181
BAMF_1813	WV34_09200	ynbB	hypothetical_protein	74.1918	75.4207	48.7575	91.2789	54.985	70.9354	0.299023	-0.455923	0.540882
BAMF_1814	WV34_09205	glnR	transcriptional_regulator	222.385	103.655	80.8155	166.028	232.048	578.053	-0.421628	1.16263	2.8385
BAMF_1815	WV34_09210	glnA	glutamine_synthetase	421.465	229.728	161.426	431.834	313.034	1377.66	0.0350667	0.44639	3.09327
BAMF_1829	WV34_09245	xylB	hypothetical_protein	436.59	532.607	707.211	2.49501	6.9617	2.19701	-7.45109	-6.25749	-8.33046
BAMF_1830	WV34_09250	xynA	endo_1%2C4_beta_xylanase	2247.51	3248.4	3968.81	9.88835	32.8601	18.6998	-7.82838	-6.62725	-7.72954
BAMF_1831	WV34_09255	pps	phosphoenolpyruvate_synthase	74.5951	129.082	106.681	13.6215	18.8202	22.9449	-2.45319	-2.77793	-2.21706
BAMF_1847	WV34_09275	dinB1	DNA_damage_inducible_protein_DinB	12.6839	15.874	17.5181	13.1293	194.858	41.2925	0.0497865	3.61769	1.23703
BAMF_1848	WV34_09280	RBAM017440	acetaldehyde_reductase	8.14167	10.0676	18.3683	2.9734	34.5695	66.4059	-1.45321	1.77977	1.85409
BAMF_1851	WV34_09300	yozQ	hypothetical_protein	11.5594	26.1842	31.6318	9.64926	1333.79	237.069	-0.260574	5.67069	2.90586
BAMF_1852	WV34_09305	yopD	hypothetical_protein	11.673	11.3386	19.6776	42.2252	22.3217	32.7597	1.85492	0.977211	0.735369
BAMF_1853	WV34_09310	yoaP	N_acetyltransferase	18.8246	22.0473	34.7369	67.4281	22.6318	52.1903	1.84073	0.0377492	0.587314
BAMF_1854	WV34_09315	RBAM017480	N_acetyltransferase_GCN5	45.0314	51.7444	69.3038	78.7616	36.6895	74.8916	0.806562	-0.496034	0.11187
BAMF_1855	WV34_09320	yolB	hypothetical_protein	21.2032	15.2126	26.3214	96.5994	22.1361	61.1876	2.18774	0.541137	1.217
BAMF_1856	WV34_09330	yoaO	hypothetical_protein	25.3362	22.3227	33.8415	157.948	84.4743	118.004	2.64018	1.92	1.80197
BAMF_1858	WV34_09340	RBAM017530	luciferase	3.97519	6.42954	6.04992	12.8714	149.488	333.79	1.69508	4.53917	5.78588
BAMF_1859	WV34_09345	RBAM17540	chitin_binding_protein	2610.85	5017.21	8724.48	914.774	908.082	1020.47	-1.51303	-2.46599	-3.09583
BAMF_1860	WV34_09355	RBAM017570	hypothetical_protein	11096.4	182.241	82.1775	25.7429	10.475	29.7502	-8.75171	-4.12083	-1.46585
BAMF_1862	WV34_09360	yobO1	peptidase_G2	257.895	319.451	328.059	217.963	111.665	97.9051	-0.242701	-1.51642	-1.7445
BAMF_1863	WV34_09365	yozV	membrane_protein	18.3283	49.6064	75.5796	383.397	459.972	211.802	4.3867	3.21295	1.48665
BAMF_1864	WV34_09370	yncF	deoxyuridine_5_triphosphate_nucleotidohydrolase_yncF	32.121	38.8643	31.7409	136.55	237.074	150.8	2.08785	2.60882	2.24823
BAMF_1866	WV34_09375	yndL	hypothetical_protein	1.41646	2.60715	0.988193	2.8904	59.308	184.048	1.02898	4.50768	7.54107
BAMF_1868	WV34_09380	RBAM017620	hypothetical_protein	6.07174	14.3267	63.5295	72.2593	388.095	572.088	3.573	4.75963	3.17074
BAMF_1869	WV34_09385	yndM	membrane_protein	0.862377	8.9955	5.41475	3.8397	2174.01	233.991	2.1546	7.91694	5.43341
BAMF_1870	WV34_09390	RBAM017640	hypothetical_protein	85.0442	147.085	193.741	40.783	419.043	302.434	-1.06025	1.51045	0.642487
BAMF_1871	WV34_09395	lexA	LexA_repressor	985.839	1037.18	1048.49	662.255	402.711	594.43	-0.573966	-1.36485	-0.818734
BAMF_1872	WV34_09400	yneA	peptidoglycan_binding_protein	41.0519	72.5021	80.6993	18.6919	53.3369	34.1364	-1.13503	-0.44289	-1.24124
BAMF_1873	WV34_09405	yneB	serine_recombinase	62.4025	89.6117	74.8572	34.8383	39.2434	43.8757	-0.840928	-1.19124	-0.770718
BAMF_1874	WV34_09410	ynzC	hypothetical_protein	751.928	832.371	990.373	803.07	943.531	740.662	0.0949321	0.180844	-0.419156
BAMF_1875	WV34_09415	tkt	transketolase	1202.02	1013.87	756.269	1890.74	387.008	941.545	0.653489	-1.38944	0.316132
BAMF_1876	WV34_09420	sirA	SirA	83.0669	69.7819	124.162	119.838	228.613	51.9861	0.528738	1.71198	-1.25602
BAMF_1877	WV34_09425	yneF	hypothetical_protein	656.331	754.562	751.623	585.858	699.931	537.173	-0.163873	-0.108427	-0.484622
BAMF_1878	WV34_09430	ynzD	aspartyl_phosphate_phosphatase	179.239	230.67	307.395	221.623	152.592	306.357	0.306218	-0.596155	-0.00487623
BAMF_1880	WV34_09440	ccdB	chemotaxis_protein_CheY	64.1532	80.0266	105.161	127.338	137.529	120.03	0.989066	0.781186	0.190796
BAMF_1881	WV34_09445	yneJ	membrane_protein	626.79	866.666	806.593	306.78	498.361	417.465	-1.03078	-0.798283	-0.950185
BAMF_1882	WV34_09450	yneK	hypothetical_protein	80.5207	71.6	133.158	55.8877	158.439	209.898	-0.526829	1.1459	0.656554
BAMF_1883	WV34_09455	cotM	spore_coat_protein	0	0.640244	1.4555	1.16137	2009.24	3461.72	NA	11.6157	11.2158
BAMF_1884	WV34_09460	sspP	small%2C_acid_soluble_spore_protein_P	0	8.09947	0	0	419.333	164.666	NA	5.69413	NA
BAMF_1885	WV34_09465	sspO	small%2C_acid_soluble_spore_protein_O	2.63993	16.1974	5.52582	0	1096.96	388.613	NA	6.08161	6.136
BAMF_1886	WV34_09470	citB	aconitate_hydratase	878.636	328.134	220.498	1132.35	728.582	1904.35	0.365978	1.1508	3.11046
BAMF_1887	WV34_09475	yneN	thioredoxin	29.6803	16.341	16.9871	51.2465	45.4975	94.9255	0.787948	1.47729	2.48236
BAMF_1889	WV34_09480	sspN	acid_soluble_spore_protein_N	1.76022	4.85905	3.68332	2.93897	2233.79	663.606	0.739554	8.8446	7.49318
BAMF_1890	WV34_09485	tlp	spore_protein	3.72664	6.85898	10.0273	0.888947	1780.52	721.199	-2.06771	8.02009	6.16839
BAMF_1891	WV34_09490	yneP	hypothetical_protein	182.429	214.128	240.218	123.28	192.788	96.9399	-0.565401	-0.151463	-1.30918
BAMF_1892	WV34_09495	yneQ	hypothetical_protein	238.483	292.083	267.123	133.919	199.223	120.223	-0.832527	-0.55199	-1.15179
BAMF_1893	WV34_09500	yneR	hypothetical_protein	512.113	664.727	952.265	405.746	353.198	321.906	-0.335883	-0.912284	-1.56472
BAMF_1894	WV34_09505	plsY	glycerol_3_phosphate_acyltransferase	185.172	288.025	336.323	186.308	156.656	173.85	0.00882243	-0.878591	-0.952
BAMF_1895	WV34_09510	yneT	hypothetical_protein	940.828	1242.5	1777.68	890.463	1287.94	865.601	-0.0793757	0.0518264	-1.03822
BAMF_1896	WV34_09515	parE	DNA_topoisomerase_IV_subunit_B	119.318	117.725	107.715	144.108	74.7921	72.0768	0.272348	-0.65446	-0.579617
BAMF_1897	WV34_09520	parC	DNA_gyrase_subunit_A	84.8095	80.5492	64.891	140.434	83.6382	81.1859	0.727599	0.0542917	0.323211
BAMF_1899	WV34_09525	ynfC	hypothetical_protein	7079.12	7417.1	8942.59	2306.42	2647.04	2582.66	-1.61791	-1.48647	-1.79184
BAMF_1900	WV34_09530	alsT	sodium_alanine_symporter	28.3551	9.56467	7.82244	22.8327	45.2574	115.145	-0.312503	2.24237	3.87969
BAMF_1904	WV34_09540	yndH	hypothetical_protein	39.3014	35.1889	42.6769	63.8416	18.0884	57.6333	0.699918	-0.960058	0.433446
BAMF_1905	WV34_09545	yndJ	membrane_protein	46.177	46.7059	43.8617	75.2172	67.2152	82.4897	0.703889	0.525183	0.911252
BAMF_1906	WV34_09555	RBAM_018110	membrane_protein	1.65867	0.763367	1.73541	8.30744	7.51197	6.20639	2.32438	3.29874	1.83848
BAMF_1907	WV34_09560	yvrG1	two_component_system_sensor_histidine_kinase	35.5529	42.9994	45.7985	26.0554	51.5269	17.4504	-0.448385	0.26101	-1.39203
BAMF_1908	WV34_09565	yvrH3	two_component_system_response_regulator	33.9885	43.7211	45.122	28.6777	49.3258	20.8553	-0.245115	0.174011	-1.11342
BAMF_1909	WV34_09570	xynC	glucuronoxylanase_xynC	481.498	254.397	427.383	22.9243	92.1306	51.3806	-4.39258	-1.46533	-3.05623
BAMF_1910	WV34_09575	xynD	arabinoxylan_arabinofuranohydrolase	349.71	173.284	228.513	9.6842	34.4184	23.1207	-5.17438	-2.33189	-3.30502
BAMF_1911	WV34_09580	ituC	non_ribosomal_peptide_synthetase	782.121	365.34	482.498	24.7885	46.0342	41.2837	-4.97965	-2.98846	-3.54688
BAMF_1913	WV34_09590	ituA	non_ribosomal_peptide_synthetase	910.774	500.235	569.04	26.7535	47.8607	63.508	-5.08929	-3.38569	-3.16352
BAMF_1914	WV34_09595	ituD	malonyl_CoA_transacylase	1181.48	839.426	1116.91	41.4759	77.1525	142.459	-4.83218	-3.44362	-2.9709
BAMF_1916	WV34_09600	yxjF	3_hydroxybutyrate_dehydrogenase	2.63361	1.51479	1.72232	4.67175	141.046	41.5752	0.826919	6.54091	4.5933
BAMF_1918	WV34_09610	scoA	succinyl_CoA_3_ketoacid_CoA_transferase	0	1.69604	1.15712	0.307713	141.563	19.6546	NA	6.38313	4.08626
BAMF_1919	WV34_09615	bioI	cytochrome_P450	1.51317	0.795699	1.80935	1.62396	283.528	44.0843	0.101939	8.47705	4.60672
BAMF_1920	WV34_09620	bioB	biotin_synthase	1.90253	2.80133	1.85803	2.75288	421.195	60.9897	0.533019	7.23223	5.03672
BAMF_1921	WV34_09625	bioD	dithiobiotin_synthetase	1.10578	0.339274	1.54259	1.53856	18.697	4.48244	0.476519	5.78421	1.53893
BAMF_1923	WV34_09635	bioK	adenosylmethionine_8_amino_7_oxononanoate_aminotransferase_BioA	0.67229	2.29809	2.00983	2.24495	32.1904	11.8603	1.73953	3.80812	2.561
BAMF_1924	WV34_09640	bioW	6_carboxyhexanoate_CoA_ligase	0.671212	0.926434	2.80907	0.840522	8.81572	3.76748	0.324516	3.25032	0.423508
BAMF_1925	WV34_09645	yngA	membrane_protein	1.26839	1.16694	0.663841	3.70613	0.574221	0	1.54691	-1.02305	NA
BAMF_1926	WV34_09650	yngB	UTP_glucose_1_phosphate_uridylyltransferase	36.6131	33.8256	30.2834	53.154	35.1309	40.0724	0.537817	0.0546274	0.404083
BAMF_1927	WV34_09655	yngC	membrane_protein	116.679	137.387	147.048	217.46	203.05	210.113	0.898205	0.563588	0.514882
BAMF_1928	WV34_09660	yngE	carboxylase	1.60659	1.08937	0.884799	2.68237	123.777	30.6925	0.739501	6.82811	5.11639
BAMF_1929	WV34_09665	yngF	3_hydroxybutyryl_CoA_dehydratase	0.497525	0.610398	0	0	76.3237	22.6542	NA	6.96624	NA
BAMF_1930	WV34_09670	yngG	hydroxymethylglutaryl_CoA_lyase	0.718691	0.529011	0.300941	0.480032	111.461	34.1574	-0.582243	7.71902	6.82657
BAMF_1931	WV34_09675	RBAM018360	biotin_lipoyl_attachment_protein	0	0	0	0	28.6096	6.81798	NA	NA	NA
BAMF_1932	WV34_09680	yngHA	biotin_carboxylase	0.0957906	0.176423	0.200628	0.480032	75.0017	22.2336	2.32517	8.73174	6.79208
BAMF_1935	WV34_09690	yngJ	acyl_CoA_dehydrogenase	0.113139	0	0	0.377978	508.337	140.407	1.74021	NA	NA
BAMF_1936	WV34_09695	yngK	hypothetical_protein	1.591	0.770629	0.350452	1.39799	145.179	394.033	-0.186578	7.55758	10.1349
BAMF_1937	WV34_09700	yngL	membrane_protein	451.966	183.115	173.383	488.688	342.035	169.633	0.112699	0.901398	-0.0315459
BAMF_1938	WV34_09705	fenE	ATP_dependent_isoleucine_adenylase	735.101	323.111	281.258	801.411	51.2226	189.731	0.124601	-2.65718	-0.567936
BAMF_1939	WV34_09710	fenD	non_ribosomal_peptide_synthetase	503.937	236.871	211.769	579.568	36.85	123.631	0.201735	-2.68436	-0.776449
BAMF_1940	WV34_09715	dacC	D_alanyl_D_alanine_carboxypeptidase	149.711	168.904	201.766	214.388	159.747	137.43	0.518044	-0.0804157	-0.553988
BAMF_1941	WV34_09720	yoxA	aldose_1_epimerase	103.874	118.195	133.271	154.475	79.5781	87.681	0.572536	-0.570731	-0.604027
BAMF_1942	WV34_09725	yoeA	MATE_family_efflux_transporter	48.2481	80.5704	102.524	152.863	29.0233	80.5122	1.66369	-1.47304	-0.348677
BAMF_1943	WV34_09730	iseA	hypothetical_protein	1097.43	1666.34	1431.44	209.236	190.353	205.506	-2.39093	-3.12993	-2.80022
BAMF_1944	WV34_09790	RBAM018520	integrase	26.0648	42.3018	57.5182	36.3953	37.3461	26.1564	0.481647	-0.17976	-1.13685
BAMF_1945	WV34_09795	yoeD	hypothetical_protein	220.667	369.021	432.469	200.102	534.712	223.198	-0.141137	0.535059	-0.954276
BAMF_1946	WV34_09800	ggt	gamma_glutamyltranspeptidase	2251.71	1066.6	727.299	35.6951	32.2554	21.571	-5.97915	-5.04733	-5.07538
BAMF_1947	WV34_09805	ybcL	MFS_transporter	0.440055	0.809908	0.230312	2.02033	5.18184	3.08745	2.19883	2.67764	3.74475
BAMF_1948	WV34_09810	RBAM18560	ArsR_family_transcriptional_regulator	263.448	245.969	245.715	322.928	295.489	297.182	0.293693	0.264626	0.274362
BAMF_1949	WV34_09815	thrZ	threonyl_tRNA_synthetase	55.8013	99.7376	63.7184	19.4835	11.0568	26.8538	-1.51804	-3.1732	-1.24659
BAMF_1950	WV34_09835	gltB	glutamate_synthase_subunit_beta	1991.1	836.281	393.859	452.692	395.695	756.07	-2.13696	-1.0796	0.940838
BAMF_1951	WV34_09840	gltA	glutamate_synthase	1856.91	619.716	330.935	379.607	277.093	601.221	-2.29033	-1.16124	0.861348
BAMF_1952	WV34_09845	gltC	LysR_family_transcriptional_regulator	185.396	127.098	123.524	69.3681	46.4608	45.3024	-1.41826	-1.45186	-1.44713
BAMF_1953	WV34_09850	proJ	gamma_glutamyl_kinase	37.6913	21.2789	19.1133	100.182	588.15	323.612	1.41031	4.78869	4.08161
BAMF_1954	WV34_09855	proH	pyrroline_5_carboxylate_reductase	45.7193	29.5402	19.6773	105.022	696.973	378.56	1.19981	4.56035	4.26592
BAMF_1955	WV34_09860	rtp	replication_terminator_protein	96.7689	70.3364	51.3588	100.097	21.5962	74.7825	0.0487795	-1.70349	0.542089
BAMF_1956	WV34_09865	yoxD	3_ketoacyl_ACP_reductase	104.114	86.3443	66.8336	662.454	156.58	392.967	2.66965	0.85873	2.55576
BAMF_1957	WV34_09870	yoxC	hypothetical_protein	27.0591	5.44684	1.76944	0	6.89363	6.32809	NA	0.339845	1.83848
BAMF_1958	WV34_09875	yoxB	hypothetical_protein	32.6446	5.3758	2.15716	0.573743	28.6362	13.1799	-5.83029	2.41329	2.61113
BAMF_1969	WV34_09880	yoaB	alpha_ketoglutarate_permease	37.2394	29.7899	19.8964	46.1098	10.0478	17.5773	0.308244	-1.56795	-0.178791
BAMF_1970	WV34_09885	yoaC	sugar_kinase	27.9564	26.7815	16.2402	48.2941	10.385	24.2555	0.788666	-1.36674	0.578739
BAMF_1971	WV34_09890	yoaD	2_hydroxyacid_dehydrogenase	20.7879	19.4862	17.5625	59.9276	7.95311	13.5282	1.52747	-1.29286	-0.376527
BAMF_1972	WV34_09895	yoaE	oxidoreductase	165.828	234.288	157.038	204.646	63.756	130.394	0.303448	-1.87765	-0.268234
BAMF_1973	WV34_09900	yoaF	hypothetical_protein	281.449	437.79	260.283	207.661	125.825	177.511	-0.438644	-1.79882	-0.552176
BAMF_1974	WV34_09905	RBAM_018790	hypothetical_protein	13.8001	4.23312	2.40643	16.32	35.4178	20.4408	0.241956	3.06468	3.08648
BAMF_1975	WV34_09910	RBAM_018800	MarR_family_transcriptional_regulator	1084.16	820.846	1069.84	37.6782	45.3377	47.2415	-4.84671	-4.17833	-4.5012
BAMF_1976	WV34_09915	RBAM_018810	hypothetical_protein	404.016	330.849	389.475	15.158	13.9803	11.041	-4.73626	-4.5647	-5.14059
BAMF_1977	WV34_09920	BAMF_1977	hypothetical_protein	29.1284	19.4946	12.6662	28.4207	44.546	19.1098	-0.0354822	1.19222	0.593336
BAMF_1978	WV34_09925	csaA	tRNA_binding_protein	484.479	537.716	279.676	161.512	179.481	96.6785	-1.58479	-1.58302	-1.53249
BAMF_1979	WV34_09930	yobQ	AraC_family_transcriptional_regulator	12.1915	11.3864	6.09258	11.2405	18.7901	14.9797	-0.117162	0.722665	1.29788
BAMF_1980	WV34_09935	yobS	transcriptional_regulator	11.8652	5.87913	4.29742	8.38106	3.72037	6.83079	-0.50153	-0.660155	0.668581
BAMF_1981	WV34_09940	yobT	hypothetical_protein	8.44531	12.2361	6.39226	11.1	8.46367	15.4649	0.394342	-0.53179	1.2746
BAMF_1982	WV34_09945	yobW	kinase	0.247734	0.456266	1.03726	0.41382	326.875	99.6989	0.740211	9.48465	6.58673
BAMF_1983	WV34_09950	czrA	ArsR_family_transcriptional_regulator	202.417	190.918	215.448	150.485	135.842	117.032	-0.427709	-0.491022	-0.880434
BAMF_1984	WV34_09955	yocA	membrane_protein	473.601	548.8	690.247	462.158	930.483	532.459	-0.0352856	0.761699	-0.374442
BAMF_1985	WV34_09960	yozB	membrane_protein	274.171	553.819	656.413	1100.91	655.13	624.307	2.00555	0.242366	-0.072349
BAMF_1986	WV34_09965	yocB	hypothetical_protein	104.426	28.8897	9.68137	2.20672	18.2594	7.72848	-5.56443	-0.661915	-0.325027
BAMF_1987	WV34_09970	yocC	hypothetical_protein	3.89676	5.25941	8.15458	6.93971	20.7083	46.6622	0.832603	1.97724	2.51657
BAMF_1988	WV34_09975	yocD	peptidase_S66	101.728	108.343	81.1091	107.557	23.2464	52.9661	0.0803902	-2.22053	-0.614793
BAMF_1989	WV34_09980	RBAM_018950	hypothetical_protein	20.0345	13.749	23.4495	10.2047	51.0594	14.6129	-0.973246	1.89285	-0.682318
BAMF_1990	WV34_09985	yocH	peptidoglycan_binding_protein	3110.95	6955.68	6782.9	2345.3	7048.05	5127.07	-0.407582	0.019033	-0.403768
BAMF_1991	WV34_09990	yocI	ATP_dependent_DNA_helicase_RecQ	85.2324	87.1334	72.4389	67.7498	22.6607	42.1801	-0.331185	-1.94303	-0.780201
BAMF_1992	WV34_10000	azoR1	azoreductase	47.8711	48.9895	32.8162	86.1237	102.425	44.783	0.847256	1.06402	0.448542
BAMF_1993	WV34_10005	NA	NA	NA	NA	NA	9.57131	191.294	33.783	NA	NA	NA
BAMF_1994	WV34_10010	yocL	hypothetical_protein	0.67914	1.24963	4.97425	6.23598	178.4	36.849	3.19883	7.15747	2.88907
BAMF_1995	WV34_10015	RBAM_018990	hypothetical_protein	0	0	1.15747	1.84628	921.495	398.261	NA	NA	8.4266
BAMF_1996	WV34_10020	yocM	hypothetical_protein	3.21432	4.43701	11.7709	6.26076	271.26	99.2295	0.961827	5.93395	3.07555
BAMF_1997	WV34_10025	yozN1	hypothetical_protein	0.633908	0	3.98184	5.29447	12007.4	2159.55	3.06214	NA	9.08308
BAMF_1998	WV34_10030	yocN	hypothetical_protein	0	0	2.31388	0	6989.34	1362.36	NA	NA	9.20158
BAMF_1999	WV34_10035	yozO	hypothetical_protein	65.2503	100.766	402.568	202.224	559.795	870.714	1.6319	2.4739	1.11297
BAMF_2000	WV34_10040	BAMF_2000	hypothetical_protein	6.34197	11.6716	31.8511	22.2355	65.4891	142.388	1.80986	2.48825	2.16042
BAMF_2001	WV34_10045	yozC	hypothetical_protein	284.119	315.148	298.603	464.82	795.055	472.254	0.710176	1.33503	0.661336
BAMF_2002	WV34_10050	dhaS	betaine_aldehyde_dehydrogenase	891.458	630.322	598.96	1037.6	622.967	712.84	0.219016	-0.0169354	0.251119
BAMF_2003	WV34_10055	sqhC	squalene_hopene_cyclase	1.85409	1.13751	1.58072	2.29301	643.302	144.671	0.306535	9.14347	6.51604
BAMF_2004	WV34_10060	sodF	superoxide_dismutase	1.37627	2.25166	1.92003	0.766008	549.104	122.174	-0.845336	7.92995	5.99167
BAMF_2005	WV34_10065	yocR	hypothetical_protein	26.204	23.1349	18.4131	50.2058	21.3711	62.9572	0.938071	-0.114414	1.77364
BAMF_2006	WV34_10070	yocS	sodium_transporter	232.264	257.464	146.786	213.109	33.5174	101.855	-0.124173	-2.94139	-0.527207
BAMF_2007	WV34_10075	RBAM_019110	metal_dependent_hydrolase	8.15097	11.1714	16.331	28.3752	21.0503	17.1973	1.79959	0.914025	0.0745665
BAMF_2008	WV34_10080	odhB	dihydrolipoamide_succinyltransferase	286.845	315.192	285.267	555.226	315.136	605.344	0.952802	-0.000255293	1.08544
BAMF_2009	WV34_10085	odhA	2_oxoglutarate_dehydrogenase_E1	243.007	202.08	165.018	494.472	207.677	467.214	1.02489	0.0394156	1.50146
BAMF_2010	WV34_10090	yojO	hypothetical_protein	25.0383	27.9473	20.3367	77.6332	118.107	97.3543	1.63254	2.07932	2.25916
BAMF_2011	WV34_10095	yojN	hypothetical_protein	26.1365	25.9223	23.3966	68.1207	130.737	100.519	1.38203	2.33441	2.10309
BAMF_2012	WV34_10100	sodC	superoxide_dismutase	16.1994	9.66956	7.32966	8.04072	255.399	21.2982	-1.01054	4.72316	1.53891
BAMF_2013	WV34_10105	cwlS	hypothetical_protein	840.473	578.27	678.471	489.875	86.0719	325.677	-0.778788	-2.74813	-1.05885
BAMF_2014	WV34_10110	yojK	glycosyl_transferase_family_1	1177.62	743.41	1314.8	247.542	192.029	303.973	-2.25013	-1.95283	-2.11282
BAMF_2015	WV34_10115	yojJ	hypothetical_protein	1.4443	0.379857	0.863553	0.34452	58.6887	11.5816	-2.06771	7.27148	3.74541
BAMF_2016	WV34_10120	norM	MATE_family_efflux_transporter	32.9614	24.6503	26.2385	46.9423	191.875	70.3786	0.510114	2.96049	1.42345
BAMF_2017	WV34_10125	rsbRC	RsbR_like_protein	38.0244	32.1465	25.8765	47.2253	42.8437	56.9724	0.312635	0.414425	1.13862
BAMF_2018	WV34_10130	yojG	bacillithiol_biosynthesis_deacetylase_BshB2	107.23	135.859	113.415	260.43	248.809	200.626	1.28018	0.872927	0.822896
BAMF_2019	WV34_10135	yojF	hypothetical_protein	56.763	61.7328	47.0506	124.922	68.1106	73.7901	1.13801	0.141842	0.649213
BAMF_2020	WV34_10140	RBAM_019240	hypothetical_protein	48.2263	52.9136	39.7851	191.224	84.0072	109.317	1.98737	0.666876	1.45822
BAMF_2021	WV34_10145	yojE	transporter	28.4137	28.6689	19.3164	56.829	32.6617	35.0812	1.00004	0.188118	0.86087
BAMF_2022	WV34_10150	gerT	germination_protein_GerT	0.278102	0	0.582467	1.39364	1878.57	7434.1	2.32517	NA	13.6397
BAMF_2023	WV34_10155	RBAM019270	hypothetical_protein	7.00763	2.97617	3.38456	22.4994	668.961	4353.04	1.68289	7.81232	10.3288
BAMF_2024	WV34_10160	yodA	tautomerase	60.7071	45.1801	51.37	111.322	159.86	227.164	0.874802	1.82305	2.14474
BAMF_2025	WV34_10165	yodB	HxlR_family_transcriptional_regulator	147.376	93.1738	99.661	154.016	208.564	126.292	0.0635795	1.1625	0.341667
BAMF_2026	WV34_10170	yodC	NAD_P_H_nitroreductase	613.738	278.383	207.162	861.155	312.122	306.848	0.488649	0.16504	0.566765
BAMF_2027	WV34_10175	mhqD	carboxylesterase	13.1313	17.0363	9.45977	29.4707	50.3081	16.9158	1.16628	1.56218	0.838495
BAMF_2028	WV34_10180	mhqE	ring_cleaving_dioxygenase_mhqE	12.1815	14.1733	15.8221	31.7919	46.1657	15.7182	1.38397	1.70364	-0.00950012
BAMF_2029	WV34_10185	yhjC3	membrane_protein	41.1944	43.8309	24.2452	90.2684	41.978	63.8268	1.13177	-0.0623136	1.39647
BAMF_2030	WV34_10190	yodF	symporter	294.501	215.274	134.186	464.591	138.333	319.824	0.657689	-0.638029	1.25304
BAMF_2031	WV34_10195	RBAM_019350	hypothetical_protein	3.32407	6.76175	9.51868	23.6591	103.007	120.457	2.83137	3.9292	3.66161
BAMF_2032	WV34_10200	bglA	aryl_phospho_beta_D_glucosidase	8.24852	8.74554	9.38093	5.68818	16.4049	13.0843	-0.536168	0.90751	0.480029
BAMF_2033	WV34_10205	yydK	GntR_family_transcriptional_regulator	81.2608	109.216	114.11	41.355	107.182	64.016	-0.974497	-0.0271212	-0.833927
BAMF_2034	WV34_10210	ctpA	peptidase_S41	241.741	293.789	217.625	239.179	179.075	173.072	-0.0153673	-0.714214	-0.330475
BAMF_2035	WV34_10215	yodH	SAM_dependent_methyltransferase	2.56553	2.36081	2.30077	9.79031	91.2953	905.839	1.93209	5.27319	8.62099
BAMF_2036	WV34_10220	yodI	hypothetical_protein	17.4555	11.3387	37.602	31.7144	110.679	1900.94	0.861454	3.28706	5.65976
BAMF_2037	WV34_10225	yodJ	peptidase_M15	312.619	309.923	283.625	488.963	312.507	366.784	0.64532	0.011981	0.370948
BAMF_2038	WV34_10230	deoD	purine_nucleoside_phosphorylase	298.545	300.109	312.175	651.702	403.04	447.412	1.12626	0.425439	0.519248
BAMF_2040	WV34_10235	yodL	hypothetical_protein	392.964	531.855	676.41	267.138	514.76	230.749	-0.556814	-0.0471338	-1.55158
BAMF_2041	WV34_10240	yodM	lipid_phosphate_phosphatase_yodM	32.7668	21.3989	15.9253	42.3525	186.509	56.9554	0.370213	3.12363	1.83851
BAMF_2043	WV34_10245	NA	NA	NA	NA	NA	1.42242	659.739	43.0921	NA	NA	NA
BAMF_2044	WV34_10250	yodN	hypothetical_protein	8.549	6.99304	9.54129	2.53725	68.1457	451.063	-1.75249	3.28463	5.563
BAMF_2045	WV34_10255	RBAM019490	glyoxalase	341.76	351.497	313.48	40.601	463.474	77.0469	-3.07339	0.398975	-2.02457
BAMF_2046	WV34_10260	yozE	hypothetical_protein	539.353	538.66	753.239	343.677	646.889	350.718	-0.650177	0.264143	-1.1028
BAMF_2047	WV34_10265	yokU	hypothetical_protein	0	0	0.970779	0.774244	247.821	45.1155	NA	NA	5.53834
BAMF_2048	WV34_10270	kamA	lysine_2%2C3_aminomutase	0.545891	1.33959	1.33276	1.82273	398.545	108.093	1.73941	8.2168	6.34171
BAMF_2049	WV34_10275	yodP	acetyltransferase	0.767286	0.847308	1.28457	2.30591	327.521	89.5879	1.5875	8.59448	6.12394
BAMF_2050	WV34_10280	yodQ	acetylornithine_deacetylase	0.496791	0.182927	0.208024	0.995457	281.364	80.8725	1.00272	10.587	8.60275
BAMF_2051	WV34_10285	yodR	CoA_transferase_subunit_beta	0.371771	0.342199	0.777942	0	136.722	38.6044	NA	8.64219	5.63296
BAMF_2052	WV34_10290	yodS	CoA_transferase_subunit_alpha	0.375003	0	0	1.25226	146.063	34.7303	1.73955	NA	NA
BAMF_2053	WV34_10295	yodT	hypothetical_protein	0.0970851	0.178807	0.812984	0.648691	202.531	53.0642	2.74021	10.1455	6.02837
BAMF_2054	WV34_10300	yosU	hypothetical_protein	210.9	339.227	337.488	98.6298	208.695	225.481	-1.09646	-0.700857	-0.581832
BAMF_2055	WV34_10305	yosT	hypothetical_protein	2.58739	2.11656	5.41475	2.40016	18.2295	12.3722	-0.10837	3.10649	1.19214
BAMF_2056	WV34_10310	yoyG	sporulation_protein_YjcZ	1.87502	0	0	17.2167	409.317	1725.99	3.19883	NA	NA
BAMF_2057	WV34_10315	cgeE	N_acetyltransferase	8.95681	10.0741	14.925	30.7382	29.4477	37.2401	1.77898	1.54751	1.31913
BAMF_2058	WV34_10320	cgeD	hypothetical_protein	9.76424	7.30058	8.93938	41.943	26.3494	82.209	2.10285	1.85169	3.20105
BAMF_2059	WV34_10325	cgeC	spore_biosynthesis_protein_CgeC	26.3063	37.3042	51.4396	1.44009	69.5326	551.896	-4.19117	0.898353	3.42345
BAMF_2060	WV34_10330	cgeA	hypothetical_protein	0.89831	0.551321	0.626961	2.00013	283.21	2123.07	1.15481	9.00476	11.7255
BAMF_2061	WV34_10335	cgeB	hypothetical_protein	1.08151	0.995247	1.41457	1.1286	206.46	1390.14	0.0614819	7.69659	9.94065
BAMF_2062	WV34_10340	phy	3_phytase	8383.15	12559.5	13914.3	830.055	103.966	273.578	-3.33621	-6.91653	-5.66847
BAMF_2063	WV34_10345	yodU	capsular_polysaccharide_biosynthesis_protein	8.84624	5.59655	9.83425	4.61515	24.0392	206.889	-0.938685	2.10278	4.3949
BAMF_2064	WV34_10350	NA	NA	NA	NA	NA	3.84449	691.384	812.592	NA	NA	NA
BAMF_2065	WV34_10355	BAMF_2065	hypothetical_protein	9278.31	11498.4	23314.4	3220.56	3515.7	2581.27	-1.52655	-1.70954	-3.17507
BAMF_2066	WV34_10360	lldA	hypothetical_protein	29.1235	27.6251	72.4299	26.7427	109.986	270.772	-0.123042	1.99327	1.90242
BAMF_2067	WV34_10365	BAMF_2067	hypothetical_protein	2.91361	5.36316	6.09794	3.89215	117.19	93.7714	0.417757	4.44963	3.94275
BAMF_2068	WV34_10370	ymzD	hypothetical_protein	6.33296	6.10532	12.6217	8.55942	19.1219	13.5418	0.434633	1.64709	0.101514
BAMF_2069	WV34_10375	yokA	resolvase	9.22979	12.1546	13.6532	8.50179	29.5498	25.6053	-0.118531	1.28165	0.907204
BAMF_2070	WV34_10380	ypqP	hypothetical_protein	13.1346	20.1447	18.3235	5.84768	28.5539	209.294	-1.16744	0.503289	3.51376
BAMF_2071	WV34_10385	msrB	methionine_sulfoxide_reductase_B	360.17	557.235	508.48	399.721	168.107	255.415	0.150313	-1.7289	-0.993348
BAMF_2072	WV34_10390	msrA	methionine_sulfoxide_reductase_A	307.692	504.76	436.519	342.199	115.434	194.917	0.153351	-2.12852	-1.16318
BAMF_2073	WV34_10395	ypoP	MarR_family_transcriptional_regulator	992.489	1189.44	1529.07	859.429	1055.81	689.814	-0.207672	-0.171927	-1.14837
BAMF_2074	WV34_10400	ypmS	hypothetical_protein	279.855	311.993	340.336	161.233	191.161	211.159	-0.795538	-0.706725	-0.688632
BAMF_2075	WV34_10405	ypmR	hypothetical_protein	254.302	311.812	315.139	159.713	187.256	211.322	-0.671063	-0.735664	-0.576542
BAMF_2076	WV34_10410	scuA	photosynthetic_protein_synthase_I	71.3567	78.5523	70.2417	59.3811	35.0361	85.2616	-0.265046	-1.16481	0.27957
BAMF_2077	WV34_10415	ypmP	hypothetical_protein	3185.11	3915.61	5355.57	2623.69	1726.23	1970.1	-0.279745	-1.18161	-1.44277
BAMF_2078	WV34_10420	ilvA	threonine_dehydratase	944.576	1025.25	832.039	616.505	225.7	393.705	-0.615554	-2.1835	-1.07954
BAMF_2079	WV34_10425	yplP	ATPase_AAA	591.432	756.069	685.198	179.014	292.085	164.561	-1.72414	-1.37213	-2.05789
BAMF_2080	WV34_10430	yplQ	hemolysin_D	410.399	442.685	432.579	93.6329	194.033	105.309	-2.13194	-1.18998	-2.03833
BAMF_2081	WV34_10435	ypkP	hypothetical_protein	88.7386	126.688	133.197	154.729	58.595	159.046	0.802113	-1.11242	0.255878
BAMF_2082	WV34_10440	dfrA	dihydrofolate_reductase	76.4011	97.9884	90.8011	103.555	46.2972	99.1148	0.438728	-1.08169	0.12639
BAMF_2083	WV34_10445	thyB	thymidylate_synthase	82.9958	119.505	118.85	135.576	75.1787	155.588	0.707995	-0.668673	0.388592
BAMF_2084	WV34_10450	ypjP	hypothetical_protein	965.114	1268.36	1705.75	494.065	327.902	390.317	-0.965999	-1.95163	-2.12769
BAMF_2085	WV34_10455	ypiP	hypothetical_protein	112.092	150.402	214.901	75.6415	41.6474	70.9541	-0.567436	-1.85253	-1.59871
BAMF_2086	WV34_10460	yphP	hypothetical_protein	774.47	1079.98	1189.98	633.595	591.069	741.204	-0.28965	-0.869611	-0.682995
BAMF_2087	WV34_10465	ilvD	dihydroxy_acid_dehydratase	942.198	737.477	375.022	921.566	111.25	417.29	-0.0319429	-2.72879	0.154073
BAMF_2088	WV34_10470	ypgR	PBS_lyase	258.181	260.998	189.083	287.807	108.096	157.744	0.156718	-1.27173	-0.261433
BAMF_2089	WV34_10475	ypgQ	hypothetical_protein	27.5404	21.6108	14.2961	95.524	25.9134	48.332	1.79432	0.261945	1.75736
BAMF_2090	WV34_10480	bsaA	glutathione_peroxidase	29.1966	22.1841	17.9367	100.62	43.1879	55.1277	1.78505	0.961105	1.61987
BAMF_2091	WV34_10485	metA	homoserine_O_succinyltransferase	250.326	310.911	273.422	295.388	174.88	193.434	0.238801	-0.830139	-0.499288
BAMF_2092	WV34_10490	ugtP	diacylglycerol_glucosyltransferase	550.668	659.753	585.285	648.372	484.55	535.793	0.23564	-0.445281	-0.127463
BAMF_2093	WV34_10495	cspD	cold_shock_protein_CspD	24800.9	36002.2	41020.7	25167.5	44706	30073.2	0.0211724	0.312385	-0.447874
BAMF_2094	WV34_10500	degR	hypothetical_protein	8.48369	5.20465	5.91746	81.4425	449.549	74.0726	3.26302	6.43253	3.64589
BAMF_2095	WV34_10505	ypzA	hypothetical_protein	111.825	135.668	73.4551	33.4877	1950.44	250.504	-1.73954	3.84565	1.7699
BAMF_2096	WV34_10510	ypeQ	hypothetical_protein	9.89763	3.90317	4.43877	2.36081	35.8614	18.5185	-2.0678	3.19971	2.06074
BAMF_2097	WV34_10515	ypeP	hypothetical_protein	44.0879	46.4174	38.6759	26.0356	139.512	55.4721	-0.7599	1.58765	0.520327
BAMF_2098	WV34_10520	ypdP	hypothetical_protein	59.4634	60.1398	49.2966	26.6431	28.9103	17.0615	-1.15824	-1.05674	-1.53074
BAMF_2099	WV34_10525	ypdQ	ribonuclease_H	55.6349	64.829	53.0441	29.1298	20.8735	17.8619	-0.933496	-1.63496	-1.57031
BAMF_2100	WV34_10530	sspL	spore_protein	67.1949	64.6038	41.9746	15.0688	350.662	82.5626	-2.15679	2.44039	0.975971
BAMF_2101	WV34_10535	exoA	5_3_exonuclease	125.879	162.227	175.61	95.8371	104.257	118.304	-0.393383	-0.637866	-0.569879
BAMF_2103	WV34_10540	ypbS	hypothetical_protein	1880.96	2213.14	2293.88	1325.29	2233.88	1039.54	-0.505163	0.0134563	-1.14184
BAMF_2104	WV34_10545	ypbR	hypothetical_protein	36.01	40.4829	34.2384	59.3964	36.5115	47.574	0.72198	-0.148961	0.474559
BAMF_2105	WV34_10550	fbpC	hypothetical_protein	0.255064	0.469765	1.06794	1.27819	106.788	14.3228	2.32517	7.8286	3.74541
BAMF_2106	WV34_10555	bcsA	chalcone_synthase	0.470032	1.73016	0	1.96176	201.597	21.5458	2.06132	6.86443	NA
BAMF_2107	WV34_10560	RBAM_020210	acetyltransferase	62.4573	74.6786	103.136	24.1182	67.3505	48.8889	-1.37275	-0.149005	-1.07697
BAMF_2108	WV34_10565	RBAM_020220	DNA_methyltransferase	25.1216	36.9884	38.5513	80.388	398.977	108.104	1.67805	3.43116	1.48757
BAMF_2110	WV34_10580	pbuX	xanthine_permease	3.76728	3.28423	2.90451	56.7719	107.941	2.59685	3.91358	5.03854	-0.161529
BAMF_2111	WV34_10585	xpt	xanthine_phosphoribosyltransferase	2.65387	2.03525	2.31409	29.169	53.2864	2.06885	3.45827	4.71049	-0.161613
BAMF_2112	WV34_10590	ypwA	peptidase_M32	231.551	242.706	204.986	368.476	268.999	302.776	0.670241	0.148396	0.562727
BAMF_2113	WV34_10595	ypvA	ATP_dependent_helicase	100.805	105.042	106.742	130.049	185.795	153.809	0.367481	0.82275	0.527011
BAMF_2114	WV34_10600	yptA	hypothetical_protein	118.594	163.701	267.913	151.873	1632.12	244.581	0.356834	3.31761	-0.131453
BAMF_2117	WV34_10605	ypsC	RNA_methyltransferase	104.041	113.149	76.8137	87.7904	40.5933	61.5156	-0.245019	-1.47891	-0.32041
BAMF_2118	WV34_10610	gpsB	cell_cycle_protein_GpsB	2312.38	3578.02	2921.21	1522.79	1560.19	1083.62	-0.602662	-1.19744	-1.4307
BAMF_2119	WV34_10615	ypsA	hypothetical_protein	75.8816	77.2017	65.0943	103.868	92.642	100.527	0.452928	0.263033	0.626985
BAMF_2121	WV34_10620	yprB	hypothetical_protein	32.5789	24.2148	24.473	44.9777	16.0794	28.1329	0.465273	-0.590671	0.201069
BAMF_2122	WV34_10625	yprA	ATP_dependent_helicase	22.2248	21.0877	17.35	46.4295	19.297	27.0392	1.06287	-0.128026	0.640115
BAMF_2123	WV34_10630	ypqE	PTS_glucose_transporter_subunit_IIA	683.114	733.589	725.158	1281.08	767.861	1085.69	0.907159	0.0658737	0.582244
BAMF_2125	WV34_10640	yppG	hypothetical_protein	8.37129	10.2713	7.96271	11.0115	200.832	623.185	0.395491	4.2893	6.29026
BAMF_2126	WV34_10645	yppF	hypothetical_protein	200.78	183.463	251.5	92.0648	210.046	232.801	-1.12489	0.195217	-0.111463
BAMF_2127	WV34_10650	yppE	hypothetical_protein	156.373	228.432	238.45	230.047	767.294	220.412	0.556939	1.74801	-0.113484
BAMF_2128	WV34_10655	yppD	hypothetical_protein	18.102	17.6375	24.511	22.2216	268.139	43.8295	0.295814	3.92626	0.838474
BAMF_2129	WV34_10660	sspM	spore_protein	9.85723	6.80267	2.5795	6.17183	169.647	46.1059	-0.675484	4.64029	4.15979
BAMF_2130	WV34_10665	yppC	hypothetical_protein	3.22433	4.20351	3.09251	2.46719	112.201	28.1522	-0.386129	4.73834	3.1864
BAMF_2131	WV34_10670	NA	NA	NA	NA	NA	222.895	118.543	268.195	NA	NA	NA
BAMF_2132	WV34_10675	ponA	peptidase	266.707	306.522	289.327	192.697	113.018	222.911	-0.468918	-1.43943	-0.376233
BAMF_2133	WV34_10680	ypoC	hypothetical_protein	104.921	107.44	97.9478	84.2921	54.3076	63.4667	-0.315828	-0.984312	-0.626014
BAMF_2134	WV34_10685	nth	endonuclease_III	75.4692	86.2249	60.7096	79.1992	44.035	52.8132	0.0695974	-0.969456	-0.201027
BAMF_2135	WV34_10690	dnaD	DNA_replication_protein_dnaD	81.2532	88.5678	53.0619	103.209	53.6493	59.2164	0.345076	-0.723222	0.15832
BAMF_2136	WV34_10695	asnS	asparaginyl_tRNA_synthase	414.743	518.762	371.656	487.29	394.441	400.438	0.232564	-0.395265	0.107612
BAMF_2137	WV34_10700	aspB	aspartate_aminotransferase	277.359	207.894	206.829	615.832	380.521	319.47	1.15078	0.872128	0.627243
BAMF_2138	WV34_10705	ypmB	hypothetical_protein	308.798	242.031	242.322	471.107	233.416	280.909	0.609391	-0.0522893	0.213176
BAMF_2140	WV34_10710	dinG	DNA_polymerase_III_subunit_epsilon	120.092	101.926	128.129	218.246	154.235	167.974	0.861818	0.597616	0.390637
BAMF_2141	WV34_10715	panD	aspartate_decarboxylase	97.3689	43.4057	27.4963	143.437	111.086	78.1649	0.558879	1.35572	1.50728
BAMF_2142	WV34_10720	panC	pantoate_beta_alanine_ligase	153.418	81.3062	50.6247	323.119	93.0987	104.021	1.0746	0.195397	1.03896
BAMF_2143	WV34_10725	panB	3_methyl_2_oxobutanoate_hydroxymethyltransferase	225.71	115.344	64.2746	484.053	128.431	154.988	1.1007	0.155056	1.26983
BAMF_2144	WV34_10730	birA	bifunctional_biotin_acetyl_CoA_carboxylase_synthetase_biotin_operon_repressor	23.6792	15.3385	12.7339	79.9503	74.532	53.956	1.75548	2.2807	2.0831
BAMF_2145	WV34_10735	cca	tRNA_CCA_pyrophosphorylase	21.1825	12.7953	8.18329	58.9415	57.4636	42.8837	1.47642	2.16703	2.38968
BAMF_2146	WV34_10740	ypjH	N_acetyl_alpha_D_glucosaminyl_L_malate_synthase	33.0855	29.1864	14.0858	89.9041	77.7134	57.8467	1.44219	1.41287	2.03799
BAMF_2147	WV34_10745	ypjG	bacillithiol_biosynthesis_deacetylase_BshB1	51.8228	37.0171	28.8176	87.1251	83.7073	93.2303	0.749502	1.17716	1.69385
BAMF_2148	WV34_10750	mgsA	methylglyoxal_synthase	45.9378	46.5869	30.7352	79.3035	84.3542	64.3157	0.787704	0.856536	1.06528
BAMF_2149	WV34_10755	dapB	4_hydroxy_tetrahydrodipicolinate_reductase	65.3316	50.0509	38.3874	120.894	49.8497	81.2888	0.887895	-0.00581173	1.08242
BAMF_2150	WV34_10760	ypjD	hypothetical_protein	116.669	75.1186	71.7121	172.927	131.141	119.589	0.567743	0.803881	0.737798
BAMF_2151	WV34_10765	ypjC	membrane_protein	40.7542	49.0952	48.3785	29.9378	56.1117	39.9275	-0.444979	0.19272	-0.276982
BAMF_2152	WV34_10770	oxdC1	oxalate_decarboxylase	44.7755	35.4332	37.2948	27.1833	131.939	33.1392	-0.719986	1.89669	-0.170437
BAMF_2153	WV34_10775	ypjB	membrane_protein	26.9326	19.7665	21.4373	49.1032	234.979	55.3367	0.86646	3.5714	1.36812
BAMF_2154	WV34_10780	ypjA	membrane_protein	21.7805	20.8449	25.9796	34.9089	34.3283	46.4558	0.680556	0.719702	0.838481
BAMF_2155	WV34_10785	qcrC	cytochrome_CBB3	172.333	255.473	526.66	498.371	1093.77	1014.89	1.53202	2.09807	0.946375
BAMF_2156	WV34_10790	qcrB	cytochrome_B6	99.0923	133.342	283.167	294.718	518.415	495.595	1.57249	1.95897	0.807511
BAMF_2157	WV34_10795	qcrA	menaquinol_cytochrome_C_reductase_iron_sulfur_subunit	93.1813	112.441	234.742	299.569	491.548	440.414	1.68477	2.12816	0.907784
BAMF_2158	WV34_10800	ypiF	hypothetical_protein	33.5741	30.8958	53.9044	73.9322	196.103	97.474	1.13885	2.66613	0.854613
BAMF_2159	WV34_10805	ypiB	hypothetical_protein	990.683	1017.7	1234.34	1002.79	1062.09	724.387	0.0175254	0.0615868	-0.768909
BAMF_2160	WV34_10810	ypiA	hypothetical_protein	154.193	181.953	224.546	435.902	679.003	279.358	1.49926	1.89985	0.315102
BAMF_2161	WV34_10815	aroE	3_phosphoshikimate_1_carboxyvinyltransferase	208.288	224.42	188.272	240.334	102.348	261.244	0.206459	-1.13272	0.472582
BAMF_2162	WV34_10820	tyrA	prephenate_dehydrogenase	122.072	129.297	110.865	160.45	107.949	218.852	0.39439	-0.260334	0.981154
BAMF_2163	WV34_10825	hisC	histidinol_phosphate_aminotransferase	111.218	144.23	138.741	160.752	206.03	308.442	0.53145	0.514482	1.1526
BAMF_2164	WV34_10830	trpA	tryptophan_synthase_subunit_alpha	67.7683	86.5315	96.0118	110.977	185.624	212.94	0.711572	1.10109	1.14916
BAMF_2165	WV34_10835	trpB	tryptophan_synthase_subunit_beta	4.94705	7.32336	4.9511	51.8897	17.3398	118.112	3.39081	1.24351	4.57627
BAMF_2166	WV34_10840	trpF	N_5_phosphoribosyl_anthranilate_isomerase	4.15419	6.55339	3.72575	39.3023	12.9015	117.329	3.24197	0.977225	4.97688
BAMF_2167	WV34_10845	trpC	indole_3_glycerol_phosphate_synthase	7.04431	7.27296	4.31432	47.0433	19.6095	114.44	2.73946	1.43094	4.72931
BAMF_2168	WV34_10850	trpD	anthranilate_phosphoribosyltransferase	5.97898	6.08733	6.12269	45.2385	28.3469	109.486	2.91958	2.21931	4.16044
BAMF_2169	WV34_10855	trpE	anthranilate_synthase_subunit_I	48.2234	40.3005	38.3013	65.4413	76.007	210.942	0.440467	0.915334	2.46138
BAMF_2170	WV34_10860	aroH	chorismate_mutase	284.694	326.163	222.086	497.808	125.735	183.436	0.806177	-1.3752	-0.275837
BAMF_2171	WV34_10865	aroB	3_dehydroquinate_synthase	191.985	202.034	148.915	376.856	73.1765	137.145	0.973023	-1.46514	-0.11879
BAMF_2172	WV34_10870	aroF	chorismate_synthase	207.575	221.06	161.563	449.49	87.1184	152.087	1.11466	-1.34339	-0.0871963
BAMF_2173	WV34_10875	cheR	chemotaxis_protein	35.2385	41.075	45.9999	100.295	20.3677	44.8956	1.50902	-1.01198	-0.0350579
BAMF_2174	WV34_10880	ndk	nucleoside_diphosphate_kinase	1816.18	1886.25	2555.31	2420.92	2708.74	2427.64	0.414646	0.522107	-0.0739425
BAMF_2175	WV34_10885	hepT	heptaprenyl_diphosphate_synthase_subunit_II	227.314	246.518	164.464	283.512	126.804	255.633	0.318719	-0.959094	0.636306
BAMF_2176	WV34_10890	menH	ubiquinone_menaquinone_biosynthesis_methyltransferase	251.564	267.281	178.56	313.843	128.542	233.095	0.319119	-1.05612	0.384506
BAMF_2177	WV34_10895	hepS	heptaprenyl_diphosphate_synthase_subunit_I	369.987	321.891	270.375	525.138	369.862	428.408	0.50522	0.200415	0.664024
BAMF_2178	WV34_10900	mtrB	transcription_attenuation_protein_MtrB	404.583	401.029	349.103	347.681	289.891	318.499	-0.218673	-0.468196	-0.132363
BAMF_2179	WV34_10905	folEA	GTP_cyclohydrolase_1	429.446	437.16	358.142	405.986	308.417	332.463	-0.0810471	-0.503281	-0.107341
BAMF_2180	WV34_10910	hbs1	DNA_binding_protein_HU_1	6546.23	5152.25	4516.09	11549.3	8494.82	7882.13	0.819071	0.721381	0.803509
BAMF_2181	WV34_10915	spoIVA	stage_IV_sporulation_protein_A	7.52289	10.4646	10.0679	10.0771	7117.78	1008.34	0.421717	9.40976	6.64607
BAMF_2182	WV34_10920	yphF	hypothetical_protein	109.661	145.135	167.596	79.6403	106.826	151.164	-0.461485	-0.442123	-0.148879
BAMF_2183	WV34_10925	yphE	hypothetical_protein	117.96	162.242	185.797	107.999	88.4669	136.456	-0.127287	-0.874939	-0.445293
BAMF_2184	WV34_10930	gpsA	glycerol_3_phosphate_dehydrogenase	244.917	272.062	207.092	319.003	195.091	249.988	0.381279	-0.479785	0.271587
BAMF_2185	WV34_10935	engA	ribosome_associated_GTPase_EngA	219.376	246.829	181.108	243.678	222.402	189.438	0.151565	-0.150342	0.0648764
BAMF_2186	WV34_10940	yphA	membrane_protein	4.29108	2.36909	0.897923	3.58191	346.323	48.9742	-0.260613	7.19164	5.76929
BAMF_2188	WV34_10945	seaA	isopentenyl_pyrophosphate_isomerase	328.245	224.051	178.168	333.46	203.799	267.649	0.0227403	-0.136681	0.587104
BAMF_2189	WV34_10950	ypfD	30S_ribosomal_protein_S1	3015.62	2591.45	2646.3	3131.31	1131.51	2166.32	0.0543158	-1.19551	-0.288731
BAMF_2190	WV34_10955	cmk	cytidylate_kinase	252.043	194.369	186.505	301.757	478.483	282.583	0.259717	1.29967	0.599461
BAMF_2192	WV34_10960	ypfA	hypothetical_protein	5.51375	8.69819	9.06571	44.3831	58.1491	56.7386	3.0089	2.74097	2.64584
BAMF_2193	WV34_10965	ypeB	germination_protein_YpeB	8.33753	14.2866	5.41457	2.88	800.886	166.752	-1.53355	5.80886	4.94472
BAMF_2194	WV34_10970	sleB	hydrolase	2.67675	10.9477	2.48941	2.48264	801.203	158.313	-0.10861	6.19347	5.99083
BAMF_2195	WV34_10975	prsW	protease	107.912	156.566	160.709	179.177	339.263	278.903	0.731532	1.11563	0.795314
BAMF_2196	WV34_10980	ypdA	hypothetical_protein	82.0432	100.181	105.102	262.315	240.335	212.048	1.67684	1.26244	1.01261
BAMF_2197	WV34_10985	gudB	glutamate_dehydrogenase	1076.31	1493.66	1547.95	1262.45	685.861	829.458	0.230134	-1.12286	-0.900121
BAMF_2198	WV34_10990	mecB	adapter_protein_MecA	501.359	685.841	838.577	558.272	2455.99	5175.94	0.155125	1.84035	2.62581
BAMF_2199	WV34_10995	ypbG	hypothetical_protein	75.4282	99.8921	142.744	56.1213	92.6826	99.0942	-0.426556	-0.108071	-0.526554
BAMF_2200	WV34_11000	ypbF	hypothetical_protein	41.9978	52.9137	50.1359	36.7056	260.933	43.7709	-0.194315	2.30197	-0.195871
BAMF_2201	WV34_11005	ypbE	hypothetical_protein	80.7558	117.983	110.453	109.806	148.411	99.3784	0.44332	0.331016	-0.152433
BAMF_2202	WV34_11010	ypbD	membrane_protein	85.1504	118.246	110.503	92.5707	178.576	88.0967	0.120543	0.594746	-0.326929
BAMF_2203	WV34_11015	recQ	ATP_dependent_DNA_helicase_RecS	111.935	132.55	122.928	99.2346	14.4622	61.0426	-0.173744	-3.19618	-1.00993
BAMF_2204	WV34_11020	ypbB	hypothetical_protein	149.167	192.692	229.062	103.818	20.8042	82.9722	-0.522875	-3.21135	-1.46504
BAMF_2205	WV34_11025	fer	ferredoxin	994.479	1065.28	1028.57	549.971	792.563	1138.36	-0.854585	-0.426641	0.146323
BAMF_2206	WV34_11030	ribU	riboflavin_transporter_FmnP	155.793	222.32	217.815	148.145	173.024	177.426	-0.0726154	-0.361665	-0.295883
BAMF_2207	WV34_11035	serA	3_phosphoglycerate_dehydrogenase	1586.53	1554.21	1063.37	1218.24	436.233	875.281	-0.38108	-1.83301	-0.280829
BAMF_2208	WV34_11040	rsiX	sugar_dehydratase	217.332	185.422	208.785	351.658	205.469	232.031	0.694274	0.148111	0.152297
BAMF_2209	WV34_11045	sigX	RNA_polymerase_sigma_factor_SigX	126.28	61.4611	104.591	303.136	187.504	222.612	1.26334	1.60918	1.08978
BAMF_2210	WV34_11050	resE	sensor_histidine_kinase	523.457	497.201	415.367	628.964	176.903	266.646	0.264908	-1.49087	-0.639459
BAMF_2211	WV34_11055	resD	two_component_system_response_regulator	682.668	579.634	541.091	715.214	286.249	289.602	0.0671914	-1.01787	-0.901802
BAMF_2212	WV34_11060	resC	cytochrome_C_biogenesis_protein	378.116	366.076	312.402	416.384	183.757	186.691	0.139085	-0.99434	-0.742752
BAMF_2213	WV34_11065	resB	cytochrome_C_biogenesis_protein	443.404	573.279	522.685	583.288	303.73	294.959	0.395586	-0.916447	-0.825427
BAMF_2214	WV34_11070	resA	thiol_disulfide_oxidoreductase	373.034	426.395	506.872	565.595	330.303	329.471	0.600464	-0.368402	-0.621472
BAMF_2215	WV34_11075	rluB	ribosomal_large_subunit_pseudouridine_synthase_B	434.245	417.585	347.348	323.85	152.427	206.492	-0.423182	-1.45395	-0.750298
BAMF_2216	WV34_11080	spmB	spore_maturation_protein	2.16821	3.54731	2.52094	2.81583	560.418	42.8223	0.377057	7.30364	4.08633
BAMF_2217	WV34_11085	spmA	spore_maturation_protein	1.09445	2.41719	1.83231	2.55854	329.163	42.1865	1.22511	7.08933	4.52505
BAMF_2218	WV34_11090	dacB	D_alanyl_D_alanine_carboxypeptidase	1.12306	2.48034	2.58514	1.87491	355.436	39.0826	0.739387	7.16291	3.91821
BAMF_2219	WV34_11095	ypuI	hypothetical_protein	100.359	127.385	85.788	71.5551	4224.63	724.187	-0.488048	5.05156	3.07752
BAMF_2220	WV34_11100	spcB	SMC_Scp_complex_subunit_ScpB	57.0647	57.7239	42.8431	47.9994	31.961	42.3808	-0.249584	-0.852857	-0.0156507
BAMF_2221	WV34_11105	scpA	segregation_and_condensation_protein_A	64.859	58.5829	47.2709	57.1423	55.4948	73.6424	-0.182747	-0.0781264	0.639586
BAMF_2222	WV34_11110	ypuF	hypothetical_protein	92.4466	102.634	73.1291	120.826	416.676	3867.86	0.386243	2.02142	5.72494
BAMF_2223	WV34_11115	ypzK	protein_RibT	3123.3	4748.25	5921.47	2189.93	5254.49	2506.45	-0.512186	0.146155	-1.24031
BAMF_2224	WV34_11120	ribH	6%2C7_dimethyl_8_ribityllumazine_synthase	121.307	208.923	130.417	266.165	508.076	662.672	1.13366	1.28207	2.34516
BAMF_2225	WV34_11125	ribAB	3%2C4_dihydroxy_2_butanone_4_phosphate_synthase	79.6575	114.58	92.0536	144.179	145.093	106.975	0.855981	0.34062	0.216733
BAMF_2226	WV34_11130	ribE	riboflavin_synthase_subunit_alpha	87.8477	129.344	104.867	164.665	171.806	119.536	0.906459	0.409568	0.188879
BAMF_2227	WV34_11135	ribD	5_amino_6_5_phosphoribosylamino_uracil_reductase	175.052	217.415	208.872	320.126	244.251	252.905	0.870861	0.167913	0.275976
BAMF_2228	WV34_11140	ypuD	hypothetical_protein	39.7504	66.9472	68.272	41.9477	168.482	96.8238	0.0776231	1.3315	0.504068
BAMF_2229	WV34_11145	sipS	signal_peptidase	765.643	949.951	1107.97	1015.91	562.431	777.718	0.408025	-0.756178	-0.510604
BAMF_2230	WV34_11150	RBAM_021450	hypothetical_protein	29.7143	39.6852	22.0106	46.097	40.4927	38.8675	0.633515	0.02906	0.820367
BAMF_2231	WV34_11155	ppiB	peptidylprolyl_isomerase	1231.77	1759.38	1641.94	1666.49	1194.69	1316.76	0.436081	-0.55843	-0.318412
BAMF_2232	WV34_11160	ypuA	hypothetical_protein	163.301	187.579	163.643	193.438	295.059	368.469	0.24434	0.653506	1.17099
BAMF_2233	WV34_11165	lysA1	diaminopimelate_decarboxylase	692.357	697.738	505.573	628.358	569.438	480.819	-0.139928	-0.293147	-0.0724256
BAMF_2234	WV34_11170	spoVAF	stage_V_sporulation_protein_AF	7.76952	8.99752	5.84575	4.37242	524.588	111.883	-0.829393	5.86551	4.25846
BAMF_2235	WV34_11175	spoVAEA	stage_V_sporulation_protein_AE	0.853968	2.35736	0.893478	0.356459	289.301	61.9129	-1.26045	6.93925	6.11466
BAMF_2237	WV34_11185	spoVAD5	stage_V_sporulation_protein_AD	1.14486	2.5754	0.798717	1.06202	298.218	78.7825	-0.10837	6.85543	6.62405
BAMF_2238	WV34_11190	spoVAC5	stage_V_sporulation_protein_AC	2.28479	7.35864	3.58575	0.476853	330.099	72.1371	-2.26045	5.48731	4.3304
BAMF_2239	WV34_11200	spoVAA	stage_V_sporulation_protein_AA	2.91669	10.3526	1.30804	0.347849	909.969	184.76	-3.0678	6.45775	7.1421
BAMF_2240	WV34_11205	sigF	DNA_directed_RNA_polymerase_sigma_70_factor	315.859	343.525	614.084	571.214	1398.96	409.421	0.854751	2.02586	-0.584849
BAMF_2241	WV34_11210	spoIIAB	anti_sigma_F_factor	199.491	227.852	395.356	344.814	812.093	233.827	0.789492	1.83355	-0.757711
BAMF_2242	WV34_11215	spoIIAA	anti_sigma_F_factor_antagonist	298.953	329.589	588.117	540.606	1312.93	350.098	0.854657	1.99405	-0.748345
BAMF_2243	WV34_11220	dacF	D_alanyl_D_alanine_carboxypeptidase	3.31734	9.3616	3.47092	1.10777	1061.12	125.582	-1.58237	6.82462	5.17716
BAMF_2244	WV34_11225	pupG	purine_nucleoside_phosphorylase	165.55	147.984	114.045	207.031	163.408	152.802	0.322576	0.143042	0.422061
BAMF_2245	WV34_11230	drm	phosphopentomutase	136.036	127.395	89.1019	221.102	176.032	154.02	0.700726	0.466538	0.789586
BAMF_2246	WV34_11235	ripX	tyrosine_recombinase_XerD	233.632	284.878	220.901	274.422	586.345	233.095	0.232161	1.04141	0.077517
BAMF_2247	WV34_11240	RBAM_021630	membrane_protein	60.7158	29.2419	26.1236	9.47321	1147.23	90.2413	-2.68015	5.29397	1.78844
BAMF_2248	WV34_11245	fur	Fur_family_transcriptional_regulator	676.492	945.566	1091.35	269.758	691.683	450.231	-1.32641	-0.451068	-1.27738
BAMF_2249	WV34_11250	spoIIM	stage_II_sporulation_protein_M	4.61332	2.95334	2.93828	8.70678	88.6648	13.1352	0.916332	4.90794	2.1604
BAMF_2250	WV34_11255	yqkK	hypothetical_protein	23.8325	53.2618	89.0566	28.4207	98.6861	67.9472	0.254016	0.889745	-0.390309
BAMF_2251	WV34_11260	RBAM_021670	hypothetical_protein	1.33357	4.90915	3.72129	1.48463	314.118	35.7685	0.15481	5.99969	3.26481
BAMF_2252	WV34_11265	mleA	NAD_dependent_malic_enzyme_1	111.752	95.4981	74.9975	101.753	43.701	69.4494	-0.135231	-1.12781	-0.11088
BAMF_2253	WV34_11270	mleN	antiporter	32.7348	27.9236	24.8219	54.959	30.9842	43.182	0.747533	0.150048	0.798812
BAMF_2254	WV34_11275	ansB	aspartate_ammonia_lyase	40.9508	31.6814	16.3046	63.3776	78.4551	50.6834	0.63008	1.30823	1.63623
BAMF_2255	WV34_11280	ansA	asparaginase	57.8924	35.5964	20.51	65.2359	92.8052	54.7691	0.172291	1.38247	1.41704
BAMF_2256	WV34_11285	ansR	XRE_family_transcriptional_regulator	54.0892	59.1912	67.3007	56.1351	37.7395	49.2326	0.0535626	-0.649309	-0.451006
BAMF_2257	WV34_11290	yqxK	hypothetical_protein	128.598	119.465	82.5688	111.525	131.084	110.424	-0.205502	0.133904	0.419388
BAMF_2258	WV34_11295	nudF	ADP_ribose_pyrophosphatase	170.636	154.879	100.976	128.042	46.0315	51.465	-0.414303	-1.75045	-0.972348
BAMF_2259	WV34_11300	BAMF_2259	cell_division_protein	0	1.93635	2.20201	1.75621	116.237	41.3279	NA	5.90759	4.23022
BAMF_2260	WV34_11305	yqkF	oxidoreductase	106.76	147.624	172.258	244.376	549.941	254.15	1.19474	1.89735	0.56111
BAMF_2261	WV34_11310	yqkE	hypothetical_protein	119.601	100.536	119.122	77.7596	92.7101	79.6112	-0.621132	-0.116918	-0.581401
BAMF_2262	WV34_11315	yqkD	hypothetical_protein	7.50206	9.63895	10.6634	23.396	97.1883	38.1364	1.6409	3.33383	1.83851
BAMF_2263	WV34_11320	yqkC	hypothetical_protein	378.424	342.285	350.825	388.796	315.437	305.601	0.0390099	-0.117845	-0.199101
BAMF_2264	WV34_11325	yqkB	hypothetical_protein	192.816	242.047	217.78	267.171	107.182	164.041	0.470537	-1.17523	-0.408817
BAMF_2265	WV34_11330	yqkA	hypothetical_protein	75.5693	68.0669	41.3502	131.07	47.4081	50.2105	0.794465	-0.52182	0.280093
BAMF_2267	WV34_11335	yqjY	hypothetical_protein	84.0531	94.0311	67.2522	228.38	136.846	114.092	1.44207	0.541344	0.762542
BAMF_2268	WV34_11340	polYB	DNA_polymerase_IV	0.421764	0	0.441278	0	6.30359	3.35371	NA	NA	2.926
BAMF_2269	WV34_11345	yqjX	hypothetical_protein	0.374833	1.38003	0	2.50451	4.07645	2.80676	2.74021	1.56262	NA
BAMF_2270	WV34_11350	yqzH	hypothetical_protein	38.1968	40.8193	47.7007	68.9141	25.6703	32.2751	0.851347	-0.669151	-0.563587
BAMF_2271	WV34_11355	RBAM_021860	membrane_protein	25.4886	23.1219	18.4533	35.899	11.5987	20.7932	0.494088	-0.995295	0.172232
BAMF_2273	WV34_11360	coaA	pantothenate_kinase	83.1509	75.65	82.6299	174.598	70.3141	128.09	1.07024	-0.105526	0.632424
BAMF_2274	WV34_11365	dsdA	d_serine_dehydratase	44.2752	41.0962	33.2901	106.559	45.8344	74.0523	1.26708	0.157426	1.15345
BAMF_2275	WV34_11370	yqjQ	oxidoreductase	39.9616	39.8386	30.6621	89.5127	51.2801	66.3561	1.16348	0.364233	1.11377
BAMF_2276	WV34_11375	yqjP	MBL_fold_metallo_hydrolase	37.4651	34.7246	37.2258	107.549	41.0165	79.678	1.52138	0.240248	1.09788
BAMF_2277	WV34_11380	proI	pyrroline_5_carboxylate_reductase	44.5065	49.43	30.8306	38.1775	26.1348	30.437	-0.221294	-0.919413	-0.0185402
BAMF_2278	WV34_11410	RBAM_022100	LysR_family_transcriptional_regulator	56.0775	53.0943	52.9761	51.6035	65.3277	50.9456	-0.119954	0.299138	-0.0563844
BAMF_2279	WV34_11415	RBAM_022110	membrane_protein	2.79498	2.20457	5.0134	9.33318	39.0632	34.3665	1.73953	4.14724	2.77714
BAMF_2282	WV34_11425	yqjL	hypothetical_protein	117.341	219.653	380.215	153.766	156.556	334.318	0.39003	-0.488542	-0.185596
BAMF_2283	WV34_11430	rpmGA1	50S_ribosomal_protein_L33	69.0006	57.1471	86.6349	31.6804	98.4395	103.28	-1.12302	0.784558	0.253537
BAMF_2284	WV34_11435	rnz	ribonuclease_Z	76.481	106.855	114.193	79.9217	80.4023	52.7467	0.0634844	-0.41034	-1.11432
BAMF_2285	WV34_11440	zwf	glucose_6_phosphate_1_dehydrogenase	444.19	565.797	568.907	654.754	333.075	360.29	0.559774	-0.764438	-0.659033
BAMF_2286	WV34_11445	gndA	6_phosphogluconate_dehydrogenase	2053.96	2491.22	1921.63	2147.42	652.774	1143.17	0.0641991	-1.93219	-0.749282
BAMF_2287	WV34_11450	polY1	DNA_polymerase_IV	55.907	66.1739	57.4085	49.2719	85.0924	50.3561	-0.182262	0.362768	-0.189096
BAMF_2288	WV34_11455	yqzJ	hypothetical_protein	534.019	745.575	716.194	355.401	190.33	279.828	-0.587444	-1.96985	-1.35581
BAMF_2289	WV34_11460	oxaAB	OxaA_precursor	708.707	1164.67	869.773	411.867	191.536	286.307	-0.78301	-2.60423	-1.60308
BAMF_2290	WV34_11465	yqjE	hypothetical_protein	478.783	522.308	515.993	484.447	459.1	363.524	0.0169676	-0.186094	-0.505303
BAMF_2291	WV34_11470	yqjD	methylmalonyl_CoA_carboxyltransferase	349.501	329.981	365.241	386.642	323.426	240.313	0.145701	-0.0289454	-0.603934
BAMF_2292	WV34_11475	yqjC	hypothetical_protein	4.22207	3.88516	1.26212	4.53118	130.029	23.6979	0.101939	5.06472	4.23084
BAMF_2293	WV34_11480	yqjB	transpeptidase	3.89834	3.13886	1.01968	2.44084	96.224	20.9694	-0.675484	4.93809	4.3621
BAMF_2294	WV34_11485	yqjA	hypothetical_protein	130.19	125.295	104.434	116.15	247.401	190.299	-0.164625	0.981519	0.865681
BAMF_2295	WV34_11490	artM	peptide_ABC_transporter_ATP_binding_protein	501.04	642.867	408.159	494.137	676.234	932.751	-0.0200169	0.073002	1.19236
BAMF_2296	WV34_11495	artQ	arginine_ABC_transporter_permease	264.24	305.937	179.668	229.416	152.702	366.391	-0.203882	-1.00251	1.02805
BAMF_2297	WV34_11500	artP	ABC_transporter_substrate_binding_protein	1401.4	1521.99	1044.86	1241.43	1618.69	2111.09	-0.174873	0.0888675	1.01468
BAMF_2298	WV34_11505	yqiW	hypothetical_protein	426.822	561.573	631.092	699.775	615.917	553.753	0.713256	0.133263	-0.188607
BAMF_2299	WV34_11510	bmrU	lipid_kinase	116.972	30.7925	5.13091	5.05691	54.0877	20.7789	-4.53176	0.812723	2.01783
BAMF_2300	WV34_11515	bkdB	branched_chain_alpha_keto_acid_dehydrogenase_subunit_E2	18.7903	21.7323	22.776	207.427	94.1242	112.577	3.46454	2.11473	2.30533
BAMF_2302	WV34_11525	bkdAA	2_oxoisovalerate_dehydrogenase_subunit_alpha	15.8952	12.7088	13.9046	169.884	53.5795	74.5925	3.41789	2.07586	2.42347
BAMF_2303	WV34_11530	lpdV	dihydrolipoamide_dehydrogenase	14.648	12.8935	12.3753	118.48	30.8222	50.7271	3.01586	1.25733	2.03529
BAMF_2304	WV34_11535	buk	butyrate_kinase	14.1031	10.7257	12.439	115.977	32.0952	39.253	3.03976	1.58129	1.65793
BAMF_2305	WV34_11540	bcd	leucine_dehydrogenase	10.87	11.7424	8.65361	105.336	41.739	51.0647	3.27658	1.82966	2.56095
BAMF_2306	WV34_11545	ptb	phosphate_butyryltransferase	10.4196	10.92	13.0218	93.7442	45.3554	63.8995	3.16943	2.0543	2.29488
BAMF_2307	WV34_11550	bkdR	ATPase_AAA	15.9376	10.6977	15.9562	123.547	46.3099	32.8593	2.95455	2.11402	1.04219
BAMF_2308	WV34_11555	yqzF	hypothetical_protein	327.432	390.972	522.526	387.552	274.891	351.634	0.243194	-0.508208	-0.571428
BAMF_2309	WV34_11560	prpB	methylisocitrate_lyase	8.85356	11.8266	20.0211	36.238	304.229	64.389	2.03318	4.68505	1.68529
BAMF_2310	WV34_11565	prpD	2_methylcitrate_dehydratase	3.98638	4.33531	7.96281	8.92426	171.025	25.7655	1.16265	5.30193	1.69409
BAMF_2311	WV34_11570	prpC3	citrate_synthase	0.235658	0.216913	0.739795	0.590203	118.898	15.8728	1.32452	9.09839	4.42329
BAMF_2312	WV34_11575	mmgC	acyl_CoA_dehydrogenase	0.228177	0.210027	0	0.761955	118.43	16.8631	1.73955	9.13925	NA
BAMF_2315	WV34_11585	mmgA	acetyl_CoA_acetyltransferase	0	0.201498	0	0.182753	138.011	24.165	NA	9.4198	NA
BAMF_2316	WV34_11590	yqiK	hypothetical_protein	90.9838	89.3724	105.652	73.1701	151.807	83.3105	-0.314355	0.76434	-0.342746
BAMF_2317	WV34_11595	yqiI	hypothetical_protein	17.5389	4.17733	3.45421	8.95673	4.11203	9.26547	-0.969518	-0.0227286	1.42351
BAMF_2318	WV34_11600	yqiH	hypothetical_protein	22.9475	7.28139	8.27902	13.2111	16.4855	105.115	-0.796582	1.17892	3.66636
BAMF_2319	WV34_11605	RBAM_022490	hypothetical_protein	0.813687	2.24617	0.851333	0.67929	262.019	5773.28	-0.260446	6.86607	12.7274
BAMF_2320	WV34_11610	RBAM_022500	DNA_binding_protein	0.613064	0	0.855367	0.341255	174.397	53.5361	-0.84519	NA	5.96782
BAMF_2322	WV34_11615	yqiG	NADH_dependent_flavin_oxidoreductase	109.374	79.7959	63.3888	220.824	192.489	1215.92	1.01363	1.27039	4.26168
BAMF_2323	WV34_11620	ypzD3	germination_protein	4.25152	1.11817	6.3556	8.11204	60.5211	1278.48	0.932084	5.75822	7.65219
BAMF_2324	WV34_11625	RBAM_022530	germination_protein	3.03672	4.4716	5.08401	1.01415	14.3053	80.6861	-1.58224	1.67769	3.98828
BAMF_2325	WV34_11630	alrB	alanine_racemase	1.75129	1.61159	2.06145	1.46181	169.936	55.088	-0.260654	6.72036	4.74
BAMF_2326	WV34_11635	spo0A	chemotaxis_protein_CheY	522.995	580.86	832.816	766.645	565.029	586.564	0.551762	-0.0398663	-0.505709
BAMF_2327	WV34_11640	spoIVB	SpoIVB_peptidase	7.27173	13.7551	9.72193	5.73301	1342.61	517.188	-0.343006	6.60893	5.7333
BAMF_2328	WV34_11645	recN	DNA_repair_protein_RecN	133.86	136.319	113.392	104.193	92.0732	73.8346	-0.361466	-0.566134	-0.618949
BAMF_2329	WV34_11650	ahrC	arginine_repressor_ArgR	108.101	97.8899	90.8459	86.399	72.3976	59.7081	-0.32329	-0.43522	-0.605495
BAMF_2330	WV34_11655	yqxC	rRNA_methyltransferase	600.542	679.996	561.947	464.422	255.713	340.486	-0.370831	-1.411	-0.722838
BAMF_2331	WV34_11660	dxs	1_deoxy_D_xylulose_5_phosphate_synthase	484.309	478.476	333.932	340.464	276.771	289.657	-0.508426	-0.789754	-0.205208
BAMF_2332	WV34_11665	ispA3	farnesyl_diphosphate_synthase	117.034	108.5	89.3328	106.181	41.0362	66.288	-0.140397	-1.40272	-0.430443
BAMF_2333	WV34_11670	xseB	exodeoxyribonuclease_VII_small_subunit	31.9633	27.0797	24.4187	19.4827	8.27236	18.036	-0.714226	-1.71084	-0.437111
BAMF_2334	WV34_11675	xseA	exodeoxyribonuclease_VII_large_subunit	86.4431	59.3507	47.7408	70.2316	34.5292	58.1736	-0.299631	-0.781447	0.285143
BAMF_2335	WV34_11680	folD	bifunctional_5%2C10_methylene_tetrahydrofolate_dehydrogenase_5%2C10_methylene_tetrahydrofolate_cyclohydrolase	503.381	339.839	251.349	374.701	192.016	246.321	-0.425911	-0.823629	-0.0291517
BAMF_2336	WV34_11685	nusB	N_utilization_substance_protein_B_homolog	456.272	277.493	241.111	331.417	192.037	240.212	-0.461247	-0.531069	-0.0053862
BAMF_2337	WV34_11690	yqhY	hypothetical_protein	787.036	840.976	948.229	1381.22	3432.98	2233.12	0.811445	2.02933	1.23575
BAMF_2338	WV34_11695	accC	acetyl_CoA_carboxylase_biotin_carboxylase_subunit	520.372	439.617	400.196	794.547	211.168	631.18	0.61059	-1.05786	0.657344
BAMF_2339	WV34_11700	accB	acetyl_CoA_carboxylase_biotin_carboxyl_carrier_protein_subunit	825.04	600.734	556.694	1125.89	350.106	758.454	0.44853	-0.778937	0.446177
BAMF_2340	WV34_11705	spoIIIAH	stage_III_sporulation_protein_AH	2.3311	5.36282	4.87791	5.83785	1965.13	135.205	1.32442	8.51742	4.79274
BAMF_2341	WV34_11710	spoIIIAG	stage_III_sporulation_protein_AG	0.74676	1.37439	1.17214	1.55854	560.416	37.3742	1.06148	8.67156	4.99482
BAMF_2342	WV34_11715	spoIIIAF	stage_III_sporulation_protein_AF	0.833341	0.766683	0.436147	1.04355	358.93	20.2693	0.324516	8.87086	5.53834
BAMF_2343	WV34_11720	spoIIIAE	stage_III_sporulation_protein_AE	0.428044	0.590803	0.671873	0	70.3722	5.80623	NA	6.89618	3.11134
BAMF_2344	WV34_11725	spoIIIAD	stage_III_sporulation_protein_AD	1.70794	1.57132	0	2.13875	127.633	6.39074	0.324516	6.34388	NA
BAMF_2345	WV34_11730	spoIIIAC	stage_III_sporulation_protein_AC	0.624721	0	0	0	98.5072	12.8637	NA	NA	NA
BAMF_2346	WV34_11735	spoIIIAB	stage_III_sporulation_protein_AB	0.752073	1.84584	0	0	136.268	5.16042	NA	6.20602	NA
BAMF_2347	WV34_11740	spoIIIAA	stage_III_sporulation_protein_AA	1.68021	0.773031	1.17196	1.63647	268.624	19.3858	-0.0380538	8.44085	4.048
BAMF_2348	WV34_11745	yqhV	hypothetical_protein	0.917562	0	0.960451	0	172.877	18.026	NA	NA	4.23022
BAMF_2349	WV34_11750	efp	elongation_factor_P	475.537	453.606	328.47	799.735	585.531	563.939	0.749964	0.368306	0.779779
BAMF_2350	WV34_11755	yqhT	peptidase_M24	395.68	341.696	261.555	555.046	245.857	314.997	0.488272	-0.474897	0.268222
BAMF_2351	WV34_11760	yqhR	hypothetical_protein	0.974585	3.58739	1.52975	0.406806	398.579	65.6435	-1.26045	6.79579	5.42329
BAMF_2352	WV34_11765	yqhQ	membrane_protein	182.37	189.593	222.357	175.597	753.593	210.696	-0.0545972	1.99088	-0.0777198
BAMF_2353	WV34_11770	yqhP	hypothetical_protein	150.285	211.053	235.182	184.907	751.082	210.274	0.299103	1.83136	-0.161506
BAMF_2354	WV34_11775	yqhO	hypothetical_protein	1.9199	2.98994	0.927277	2.95881	153.31	30.9482	0.623988	5.6802	5.06071
BAMF_2355	WV34_11780	mntR	transcriptional_regulator_MntR	985.548	1220.53	1250.8	869.028	1802.93	1199.58	-0.181524	0.562835	-0.0603213
BAMF_2356	WV34_11785	yqhM	octanoyltransferase	105.572	145.086	146.202	197.676	53.7648	114.234	0.904911	-1.43217	-0.355974
BAMF_2357	WV34_11790	yqhL	hypothetical_protein	296.823	416.074	462.502	231.748	155.033	223.149	-0.357048	-1.42427	-1.05145
BAMF_2358	WV34_11795	gcvPB	glycine_dehydrogenase_subunit_2	228.687	68.8844	61.997	496.386	172.768	234.352	1.11809	1.32659	1.91841
[truncated: 1,366 more rows]
